# Supplementary material for: PRIMA-1MET-induced neuroblastoma cell death is modulated by p53 and mycn through glutathione level
Source: J Exp Clin Cancer Res. 2019 Feb 12;38:69. doi: 10.1186/s13046-019-1066-6 (PMC6373164; doi:10.1186/s13046-019-1066-6)
Supplement: Supplementary file 1 — Whole exome sequencing of neuroblastoma cells. (XLSX 439 kb) [file 13046_2019_1066_MOESM1_ESM.xlsx]

## Sheet: BE-2C
Chromosome	Position	Gene Region	Gene Symbol	Protein Variant	Variant Findings	Sample Genotype Quality	Translation Impact	SIFT Function Prediction	PolyPhen-2 Function Prediction	Regulatory Site	Regulator	dbSNP ID
1	17087474	Promoter; Exonic	MST1L; LOC102724562	p.R64H		99	missense			Promoter Loss	TFAP2A	60783416
1	17418963	Exonic	PADI2	p.E199K		99	missense	Tolerated	Benign			139964224
1	19615140	Exonic	AKR7A3	p.R22C		27	missense	Damaging	Benign			770231469
1	20674837	Exonic	VWA5B1	p.S955L		99	missense	Damaging	Benign			780231031
1	27875351	Exonic	AHDC1	p.F1092L		99	missense	Tolerated	Benign
1	32671830	Exonic	IQCC	p.V120I; p.V40I	26	99	missense	Activating	Benign	ENCODE TFBS	POLR2A	765250474
1	34117981	Exonic	CSMD2	p.E1510Q; p.E1470Q		99	missense	Damaging	Probably Damaging
1	36552548	Promoter; Exonic	TEKT2; ADPRHL2	p.Q217K		99	missense	Tolerated	Benign
1	46089315	Exonic	CCDC17	p.Q62*	1	99	stop gain					56364098
1	46495139	Exonic	MAST2	p.D747D; p.D740D; p.D586D	1	63	synonymous			Splice Site Loss		55686305
1	48937632	Exonic	SPATA6	p.S17T	3	78	missense	Tolerated	Benign	ENCODE TFBS	POLR2A	770359337
1	84986370	Exonic	SPATA1	p.L69I	1	24	missense
1	100933608	Exonic	CDC14A	p.R19Q; p.R312Q; p.R254Q		99	missense	Damaging	Probably Damaging			369245990
1	108322108	Exonic	VAV3	p.E110*		99	stop gain
1	117142700	Exonic	IGSF3	p.S631I; p.S651I	6	99	missense	Tolerated	Possibly Damaging			75947003
1	117146504	Exonic	IGSF3	p.R476C; p.R456C		76	missense	Damaging	Probably Damaging			61786577
1	117146629	Exonic	IGSF3	p.E434G; p.E414G		55	missense	Tolerated	Benign
1	117158972	Exonic	IGSF3	p.S51P		30	missense	Damaging	Benign			3965246
1	118165716	Exonic	FAM46C	p.A76S		99	missense	Damaging	Probably Damaging
1	118642395	Exonic	SPAG17	p.H221Q		99	missense	Damaging	Probably Damaging			141025497
1	145416620	Exonic	HFE2	p.P96L; p.P322L; p.P209L	1	99	missense	Damaging	Probably Damaging
1	147096575	Exonic	BCL9	p.A1366P		99	missense	Tolerated	Benign			75460229
1	152187303	Exonic	HRNR	p.S2268A		60	missense	Tolerated	Possibly Damaging			12145371
1	152187404	Exonic	HRNR	p.S2234C		63	missense	Damaging	Probably Damaging
1	152275459	Exonic	FLG	p.G3968A		99	missense		Benign
1	152285512	Promoter; Exonic	FLG; FLG-AS1	p.Q617R		99	missense		Benign			545357465
1	152285513	Promoter; Exonic	FLG; FLG-AS1	p.Q617*		99	stop gain					559407887
1	152382389	Exonic	CRNN	p.V390E		99	missense	Tolerated	Benign
1	155449903	Exonic	ASH1L	p.S920G		99	missense	Tolerated	Benign
1	156376961	Exonic; ncRNA; Intronic	C1orf61	p.L112V		99	missense		Possibly Damaging			757842789
1	156593800	Exonic	HAPLN2	p.P96L		99	missense	Tolerated	Benign			143721728
1	157556240	Exonic	FCRL4	p.P285T		99	missense	Damaging	Probably Damaging
1	158449734	Exonic	OR10R2	p.A23S	1	99	missense	Tolerated	Benign
1	160000488	Exonic	PIGM	p.P348A		99	missense	Tolerated	Benign			201082832
1	160099958	Exonic	ATP1A2	p.R510S	1	99	missense	Damaging	Probably Damaging
1	167042726	Exonic	GPA33	p.R32W	1	99	missense	Damaging	Probably Damaging			776167274
1	167742523	Intronic; Exonic	MPZL1	p.V175L		99	missense	Tolerated	Benign
1	167806551	Exonic	ADCY10	p.E913*; p.E1005*; p.E852*		99	stop gain
1	169825081	Intronic; Exonic	SCYL3	p.V444I	2	99	missense	Tolerated	Benign			140724273
1	182368932	Exonic	TEDDM1	p.S230I		99	missense	Tolerated	Benign
1	183079729	Exonic	LAMC1	p.P321S	11	99	missense	Damaging	Possibly Damaging			142614579
1	183091040	Exonic	LAMC1	p.A725T	6	99	missense	Activating	Benign			147401305
1	183177132	Exonic	LAMC2	p.E66K	3	99	missense	Damaging	Probably Damaging			146325169
1	186134248	Exonic	HMCN1	p.R5088S	1	99	missense		Benign
1	200818376	Exonic	CAMSAP2	p.D838H; p.D827H; p.D811H		99	missense	Tolerated	Benign
1	202746213	Exonic	KDM5B	p.P72T		99	missense	Damaging	Probably Damaging
1	203186195	Exonic; ncRNA	CHIT1	p.P408L; p.P363L; p.P389L		99	missense	Tolerated	Probably Damaging
1	205274367	Exonic	NUAK2	p.Q305H		99	missense	Damaging
1	209807875	Exonic	LAMB3	p.R161C		99	missense	Damaging	Possibly Damaging
1	225273333	Exonic	DNAH14	p.D1139N		99	missense	Tolerated	Benign
1	225707091	Exonic	ENAH	p.L204R		83	missense	Tolerated	Benign
1	228495112	Exonic	OBSCN	p.E4116K; p.E5073K		99	missense	Damaging	Benign			201877667
1	234350303	Intronic; Exonic	SLC35F3	p.T20N	1	99	missense			ENCODE TFBS	ZNF263
1	241753378	Exonic	KMO	p.A388V		99	missense	Tolerated	Benign			139031464
1	243589797	Exonic	SDCCAG8	p.R340I; p.R543I; p.R673I; p.R641I	1	99	missense	Damaging	Probably Damaging
1	247607344	Exonic	NLRP3	p.L914I; p.L800I; p.L912I; p.L857I		99	missense	Tolerated	Possibly Damaging
1	247921546	Exonic	OR1C1	p.L55F	1	99	missense	Damaging	Possibly Damaging			200700400
2	7030448	Exonic	RSAD2	p.N294Y		99	missense	Damaging	Probably Damaging
2	21228897	Exonic	APOB	p.D3615Y		99	missense	Tolerated	Benign
2	24431123	Exonic	ITSN2	p.R1527H; p.R1554H; p.R1514H; p.R1540H	3	99	missense	Tolerated	Benign			138517130
2	27706453	Exonic	IFT172	p.T159K		99	missense	Damaging	Benign
2	32740754	Exonic	BIRC6	p.R3756C		99	missense		Possibly Damaging			367790330
2	32842895	Exonic	BIRC6	p.G4833D		99	missense		Benign			151018053
2	50318563	Exonic	NRXN1	p.I171V; p.I1197V; p.I1198V; p.I1184V; p.I1179V; p.I1169V; p.I1246V; p.I1202V; p.I1189V; p.I1206V; p.I1205V	1	72	missense	Tolerated	Benign			751778015
2	55189686	Exonic	EML6	p.G1666R		99	missense	Damaging	Benign			202192837
2	70187967	Exonic	ASPRV1	p.G285V		85	missense		Probably Damaging
2	71597083	Exonic	ZNF638	p.T738M		12	missense	Tolerated	Benign			146178620
2	74274672	Exonic	TET3	p.V543G		99	missense	Tolerated
2	85828233	Promoter; Intronic	USP39; TMEM150A			27				Promoter Loss; Splice Site Loss	NFIC
2	86338249	Exonic	PTCD3	p.V70I		99	missense	Tolerated	Benign			78436829
2	95542363	Exonic	TEKT4	p.A204G; p.A386G		99	missense	Damaging	Probably Damaging			112631866
2	95542377	Exonic	TEKT4	p.R391C; p.R209C	1	99	missense	Tolerated	Benign			72817671
2	95542416	Exonic	TEKT4	p.I404V; p.I222V		99	missense	Damaging	Possibly Damaging			142133592
2	95542476	Exonic	TEKT4	p.R242C; p.R424C		99	missense	Tolerated	Benign			1052809
2	95542482	Exonic	TEKT4	p.P426T; p.P244T		99	missense	Damaging	Probably Damaging
2	95542485	Exonic	TEKT4	p.T427P; p.T245P		99	missense	Tolerated	Benign
2	96616504	Exonic	ANKRD36C	p.V430F	1	56	missense					78179792
2	121999935	Exonic	TFCP2L1	p.E256D		81	missense	Tolerated	Possibly Damaging	Splice Site Loss
2	121999936	Exonic	TFCP2L1	p.E256A		99	missense	Damaging	Probably Damaging	Splice Site Loss
2	124783284	Exonic	CNTNAP5	p.W19C		99	missense	Tolerated	Possibly Damaging			755238579
2	128347689	Exonic	MYO7B	p.P626H		69	missense	Tolerated	Possibly Damaging			148645893
2	152486100	Exonic	NEB	p.A3262T; p.A3019T	4	54	missense		Probably Damaging			753256008
2	179312235	5'UTR; Exonic	PRKRA	p.I80T; p.I105T; p.I94T		99	missense	Tolerated	Benign			79211948
2	186661399	Exonic	FSIP2	p.N3179S		51	missense	Tolerated				115715789
2	196728983	Exonic	DNAH7	p.R2466C		99	missense		Probably Damaging			149065769
2	201533366	Exonic	AOX1	p.G1213E		99	missense	Damaging	Probably Damaging			368816835
2	202131308	Exonic; ncRNA	CASP8	p.R33S; p.R92S		99	missense	Damaging	Benign			138862018
2	207171050	Exonic	ZDBF2	p.V598I; p.V600I		99	missense	Tolerated	Benign			192447754
2	207619950	Exonic; ncRNA	MDH1B	p.S73R; p.S231R; p.S133R		99	missense	Tolerated	Benign
2	209212689	Exonic	PIKFYVE	p.Y1772*		99	stop gain
2	219920308	Exonic	IHH	p.P286L	1	99	missense	Tolerated	Possibly Damaging			140093604
2	230656602	Exonic	TRIP12	p.W1438C; p.W1418C; p.W1439C; p.W1423C; p.W1466C; p.W1465C; p.W1431C; p.W1120C; p.W1461C; p.W1460C; p.W1391C; p.W1390C		99	missense	Damaging	Probably Damaging
2	233431582	Exonic	EIF4E2	p.R135Q; p.R140Q; p.R95Q	1	99	missense	Damaging	Benign			749786793
2	238249251	Exonic	COL6A3	p.V2564M; p.V2770M; p.V2163M	1	99	missense	Damaging	Probably Damaging			886044644
2	238925249	Exonic; ncRNA	UBE2F	p.E62*; p.E86*; p.E54*		99	stop gain
2	241835180	Exonic	C2orf54	p.M79V		99	missense		Benign			574116147
2	242066042	Exonic	PASK	p.T728M; p.T763M		99	missense	Tolerated	Benign			150014507
3	4829638	Exonic	ITPR1	p.R2145I; p.R2193I; p.R2160I		57	missense	Damaging	Probably Damaging
3	10088318	Exonic	FANCD2	p.K397*		99	stop gain
3	10088412	Intronic	FANCD2			99				Splice Site Loss		796652647
3	13612601	Exonic	FBLN2	p.A249D		99	missense	Damaging	Possibly Damaging
3	36484950	Exonic	STAC	p.M69R		99	missense	Tolerated	Benign			146456817
3	48716312	Exonic	NCKIPSD	p.G590V; p.G597V		99	missense	Damaging	Probably Damaging			755027188
3	49722502	Exonic	MST1	p.G522A		76	missense	Damaging	Benign
3	58186738	Exonic	DNASE1L3	p.R148C; p.R178C		48	missense	Damaging	Probably Damaging			367846709
3	58196522	Exonic	DNASE1L3	p.D38H		78	missense	Damaging	Benign			148208826
3	69788822	Exonic	MITF	p.Y25C	7	99	missense	Damaging	Possibly Damaging	ENCODE TFBS	POLR2A
3	75714298	Exonic	FRG2C	p.Q93R	2	99	missense	Tolerated	Benign			74714110
3	75714337	Exonic	FRG2C	p.I106S	2	99	missense	Activating	Benign			73840323
3	75714345	Exonic	FRG2C	p.D109Y	1	99	missense	Damaging	Benign			73840324
3	75714702	Exonic	FRG2C	p.N120S	2	99	missense	Tolerated	Benign			62247157
3	75714771	Exonic	FRG2C	p.D143G		99	missense	Tolerated	Probably Damaging			79973298
3	75714788	Exonic	FRG2C	p.S149R		99	missense	Tolerated	Benign			77229582
3	75714806	Exonic	FRG2C	p.R156fs*10	4	99	frameshift					144577984
3	75714807	Exonic	FRG2C	p.G155E	2	99	missense	Damaging	Probably Damaging			62247158
3	75714809	Exonic	FRG2C	p.R156C	2	99	missense	Damaging	Benign			77371781
3	75714819	Exonic	FRG2C	p.R159Q	2	99	missense	Tolerated	Benign			74497996
3	75714831	Exonic	FRG2C	p.R163Q	2	99	missense	Tolerated	Benign			138192454
3	75714840	Exonic	FRG2C	p.E166G	2	99	missense	Tolerated	Benign			77669108
3	75714843	Exonic	FRG2C	p.V167D	2	99	missense	Tolerated	Benign			77860721
3	75714917	Exonic	FRG2C	p.A192T	1	99	missense	Tolerated	Benign			75138472
3	75714929	Exonic	FRG2C	p.A196T	3	99	missense	Tolerated	Possibly Damaging			75980922
3	75714935	Exonic	FRG2C	p.Q198K		99	missense	Tolerated	Benign			78464633
3	75714950	Exonic	FRG2C	p.L203M	4	99	missense	Tolerated	Probably Damaging			73840338
3	75714971	Exonic	FRG2C	p.L210M	1	99	missense	Tolerated	Possibly Damaging			13096122
3	75715099	Exonic	FRG2C	p.D252E		99	missense	Tolerated	Benign			2118760
3	75715118	Exonic	FRG2C	p.A259T	1	99	missense		Benign			73840339
3	75715124	Exonic	FRG2C	p.P261S	1	99	missense		Probably Damaging			72503535
3	75715173	Exonic	FRG2C	p.A277V		99	missense		Probably Damaging			79506752
3	75715181	Exonic	FRG2C	p.G280R	1	99	missense		Probably Damaging			4054107
3	75779602	Exonic; 3'UTR	ZNF717	p.*799S		99	stop loss					75952318
3	75779680	Exonic; 3'UTR	ZNF717	p.M773T		99	missense					78431785
3	75779719	Exonic; 3'UTR	ZNF717	p.D760G		99	missense					78030541
3	75779762	Exonic; 3'UTR	ZNF717	p.L746I		99	missense					73841587
3	75779769	Exonic	ZNF717	p.V114L; p.V107L; p.R743S	1	99	missense			Splice Site Loss		72503549
3	75781243	Exonic	ZNF717	p.I103V; p.V732V; p.I96V	1	99	missense; synonymous	Tolerated				62250085
3	75781272	Exonic	ZNF717	p.V723L; p.G93V; p.G86V		99	missense	Tolerated		Splice Site Loss		79724453
3	75786132	Promoter; Exonic; Intronic	ZNF717	p.Q881R; p.Q831R		99	missense	Tolerated	Benign	Promoter Loss	TFAP2A; Hand1::Tcfe2a; NFIC	75085872
3	75786163	Promoter; Exonic; Intronic	ZNF717	p.E821K; p.E871K		99	missense	Tolerated	Benign	Promoter Loss	Hltf; FOXC1	75096310
3	75786211	Promoter; Exonic; Intronic	ZNF717	p.S805P; p.S855P		99	missense	Damaging	Benign	Promoter Loss	Pax2	77715040
3	75786225	Promoter; Exonic; Intronic	ZNF717	p.T800I; p.T850I	1	99	missense	Tolerated	Benign	Promoter Loss	HNF1B; SPI1	76757483
3	75786243	Promoter; Exonic; Intronic	ZNF717	p.C844Y; p.C794Y	1	99	missense	Damaging	Probably Damaging	Promoter Loss	Pdx1; FOXC1; GATA2; Hltf	139633377
3	75786245	Promoter; Exonic; Intronic	ZNF717	p.R793S; p.R843S		99	missense	Damaging	Benign	Promoter Loss	GATA2; Hltf; FOXC1	149660902
3	75786256	Promoter; Exonic; Intronic	ZNF717	p.K840*; p.K790*	1	99	stop gain			Promoter Loss	REL; NFATC2; NF-kappaB; ETS1; RELA	113251431
3	75786261	Promoter; Exonic; Intronic	ZNF717	p.G788E; p.G838E	4	99	missense	Damaging	Possibly Damaging	Promoter Loss	SPIB; REL; EBF1; NFATC2; NF-kappaB; MZF1_1-4; ETS1; RELA	78738705
3	75786278	Promoter; Exonic; Intronic	ZNF717	p.H832Q; p.H782Q	1	99	missense	Damaging	Possibly Damaging	Promoter Loss	GATA2; FOXC1	79811623
3	75786288	Promoter; Exonic; Intronic	ZNF717	p.L779P; p.L829P	2	99	missense	Damaging	Probably Damaging	Promoter Loss	FOXC1	76707683
3	75786298	Promoter; Exonic; Intronic	ZNF717	p.K826E; p.K776E	1	99	missense	Tolerated	Benign			76137150
3	75786315	Promoter; Exonic; Intronic	ZNF717	p.E818_R820del; p.E768_R770del	4	99	in-frame			Promoter Loss	NFATC2; ETS1; FOXC1	66703079
3	75786337	Promoter; Exonic; Intronic	ZNF717	p.P813S; p.P763S		99	missense	Damaging	Probably Damaging	Promoter Loss	YY1; Hltf	78596620
3	75786354	Promoter; Exonic; Intronic	ZNF717	p.T757I; p.T807I		99	missense	Activating	Benign			77045598
3	75786355	Promoter; Exonic; Intronic	ZNF717	p.T807S; p.T757S	1	99	missense	Damaging	Benign			80256387
3	75786379	Promoter; Exonic; Intronic	ZNF717	p.T749A; p.T799A		99	missense	Tolerated	Benign			80170761
3	75786501	Promoter; Exonic; Intronic	ZNF717	p.Y708F; p.Y758F	1	99	missense	Tolerated	Benign	Promoter Loss	Hltf	372539402
3	75786518	Promoter; Exonic; Intronic	ZNF717	p.H752Q; p.H702Q		99	missense	Damaging	Probably Damaging	Promoter Loss	YY1	113078821
3	75786597	Promoter; Exonic; Intronic	ZNF717	p.R726Q; p.R676Q	1	55	missense	Tolerated	Benign	Promoter Loss	MZF1_1-4; USF1	76585055
3	75786628	Promoter; Exonic; Intronic	ZNF717	p.Q716E; p.Q666E	2	99	missense	Tolerated	Benign	Promoter Loss	Hltf	3009023
3	75786670	Promoter; Exonic; Intronic	ZNF717	p.P702S; p.P652S		99	missense	Damaging	Benign	Promoter Loss	REL; NF-kappaB; RELA	80089603
3	75786687	Promoter; Exonic; Intronic	ZNF717	p.L696H; p.L646H		80	missense	Tolerated	Benign			80214016
3	75786916	Promoter; Exonic; Intronic	ZNF717	p.E570*; p.E620*		99	stop gain			Promoter Loss	Hltf; FOXC1	78906544
3	75786919	Promoter; Exonic; Intronic	ZNF717	p.Y569N; p.Y619N	1	99	missense	Damaging	Probably Damaging	Promoter Loss	Hltf	77101176
3	75786921	Promoter; Exonic; Intronic	ZNF717	p.P618L; p.P568L		49	missense	Damaging	Possibly Damaging	Promoter Loss	REL; NF-kappaB; Hltf; RELA	757180235
3	75786942	Promoter; Exonic; Intronic	ZNF717	p.R561I; p.R611I		99	missense	Damaging	Benign			2918517
3	75786991	Promoter; Exonic; Intronic	ZNF717	p.E545K; p.E595K		99	missense	Damaging	Possibly Damaging	Promoter Loss	Pdx1	76496075
3	75787015	Promoter; Exonic; Intronic	ZNF717	p.G537S; p.G587S		99	missense	Damaging	Probably Damaging	Promoter Loss	NFIC	76263679
3	75787032	Promoter; Exonic; Intronic	ZNF717	p.H531R; p.H581R	6	99	missense	Damaging	Benign	Promoter Loss	GATA2; FOXC1	76729736
3	75787099	Promoter; Exonic; Intronic	ZNF717	p.E560fs*4; p.E510fs*4	4	99	frameshift			Promoter Loss	EBF1; SPIB; NFATC2; HNF1B; ETS1; MZF1_1-4	74340838
3	75787159	Promoter; Exonic; Intronic	ZNF717	p.E489K; p.E539K		99	missense	Tolerated	Benign			77322475
3	75787204	Promoter; Exonic; Intronic	ZNF717	p.V474F; p.V524F		99	missense	Tolerated	Benign	Promoter Loss	Sox17	75063165
3	75787222	Promoter; Exonic; Intronic	ZNF717	p.C468R; p.C518R		99	missense	Tolerated	Benign	Promoter Loss	FOXC1	78680336
3	75787305	Promoter; Exonic; Intronic	ZNF717	p.R440H; p.R490H		90	missense	Tolerated	Benign	Promoter Loss	ELK4; AP1; FOXC1	77389541
3	75787351	Promoter; Exonic; Intronic	ZNF717	p.G425W; p.G475W		99	missense	Damaging	Probably Damaging	Promoter Loss	EBF1; SPIB; NFATC2; HNF1B; ETS1; MZF1_1-4	796456113
3	75787353	Promoter; Exonic; Intronic	ZNF717	p.T424I; p.T474I		99	missense	Damaging	Benign	Promoter Loss	EBF1; HNF1B	79406015
3	75787405	Promoter; Exonic; Intronic	ZNF717	p.G457R; p.G407R		99	missense	Damaging	Possibly Damaging	Promoter Loss	REL; SPIB; NFATC2; ETS1; ZNF354C	73843014
3	75787416	Promoter; Exonic; Intronic	ZNF717	p.C453Y; p.C403Y		99	missense	Damaging	Probably Damaging	Promoter Loss	Pdx1; FOXC1	10442977
3	75787458	Exonic; microRNA; Intronic	ZNF717	p.T439I; p.T389I	4	99	missense	Tolerated	Benign	microRNA		76333414
3	75787464	Exonic; microRNA; Intronic	ZNF717	p.R387K; p.R437K	1	99	missense	Tolerated	Benign	microRNA		74861398
3	75787476	Exonic; microRNA; Intronic	ZNF717	p.S433N; p.S383N		99	missense	Tolerated	Benign	microRNA		113228636
3	75787516	Exonic; Intronic	ZNF717	p.E370Q; p.E420Q	1	99	missense	Damaging	Possibly Damaging			79870536
3	75787519	Exonic; Intronic	ZNF717	p.G419W; p.G369W	1	99	missense	Damaging	Probably Damaging			76144260
3	75787646	Exonic; Intronic	ZNF717	p.F326fs*3; p.F376fs*3	7	99	frameshift					67579270
3	75787726	Exonic; Intronic	ZNF717	p.R300C; p.R350C	1	99	missense	Tolerated	Possibly Damaging			1962893
3	75787729	Exonic; Intronic	ZNF717	p.R299C; p.R349C		99	missense	Tolerated	Benign			373583704
3	75787732	Exonic; Intronic	ZNF717	p.F348V; p.F298V		99	missense	Damaging	Possibly Damaging			74776730
3	75787770	Exonic; Intronic	ZNF717	p.G335E; p.G285E		99	missense	Damaging	Probably Damaging			74873974
3	75787918	Exonic; Intronic	ZNF717	p.V236I; p.V286I		99	missense	Tolerated	Benign			78153004
3	75787926	Exonic; Intronic	ZNF717	p.Y233C; p.Y283C		99	missense	Damaging	Benign			79067505
3	75787927	Exonic; Intronic	ZNF717	p.Y283H; p.Y233H		99	missense	Damaging	Benign			75388892
3	75787962	Exonic; Intronic	ZNF717	p.T221S; p.T271S	1	99	missense	Tolerated	Benign			79540623
3	75787996	Exonic; Intronic	ZNF717	p.G210R; p.G260R	1	99	missense	Tolerated	Possibly Damaging			78640256
3	75788010	Exonic; Intronic	ZNF717	p.V205G; p.V255G	1	99	missense	Tolerated	Benign			3009006
3	75788023	Exonic; Intronic	ZNF717	p.V201I; p.V251I	1	99	missense	Tolerated	Benign			76889571
3	75788028	Exonic; Intronic	ZNF717	p.S249*; p.S199*		99	stop gain					77971486
3	75788068	Exonic; Intronic	ZNF717	p.F186V; p.F236V	1	99	missense	Tolerated	Benign			74357986
3	75788115	Exonic; Intronic	ZNF717	p.T170M; p.T220M	1	99	missense	Tolerated	Benign			62246570
3	75788130	Exonic; Intronic	ZNF717	p.G215V; p.G165V		99	missense	Damaging	Benign			113708852
3	75788150	Exonic; Intronic	ZNF717	p.Q160fs*3; p.Q210fs*3	3	99	frameshift					143871834
3	75788158	Exonic; Intronic	ZNF717	p.L156V; p.L206V		99	missense	Damaging	Benign			3009004
3	75788199	Exonic; Intronic	ZNF717	p.H192R; p.H142R		99	missense	Tolerated	Benign			77110669
3	75788226	Exonic; Intronic	ZNF717	p.C133F; p.C183F		99	missense	Damaging	Benign			74816619
3	75788230	Exonic; Intronic	ZNF717	p.V182I; p.V132I		99	missense	Tolerated	Benign			913047138
3	75788245	Exonic; Intronic	ZNF717	p.G127R; p.G177R	4	99	missense	Tolerated	Possibly Damaging			79835104
3	75788273	Exonic; Intronic	ZNF717	p.F167L; p.F117L		99	missense	Tolerated	Benign			77301061
3	75788281	Exonic; Intronic	ZNF717	p.M115V; p.M165V	2	99	missense	Tolerated	Benign			76243986
3	75788292	Exonic; Intronic	ZNF717	p.D111V; p.D161V	2	99	missense	Tolerated	Benign			73843015
3	75788314	Exonic; Intronic	ZNF717	p.M104V; p.M154V	2	99	missense	Tolerated	Benign			79381924
3	75788316	Exonic; Intronic	ZNF717	p.G103E; p.G153E		99	missense	Tolerated	Possibly Damaging			79165653
3	75788366	Exonic; Intronic	ZNF717	p.L86F; p.L136F	1	99	missense	Tolerated	Benign			80085410
3	75788376	Exonic; Intronic	ZNF717	p.T133R; p.T83R		94	missense	Tolerated	Benign			76943640
3	75788411	Exonic; Intronic	ZNF717	p.N121K; p.N71K		88	missense	Tolerated	Benign			77210663
3	75788432	Exonic; Intronic	ZNF717	p.Q114H; p.Q64H	1	68	missense	Tolerated	Possibly Damaging			74703212
3	75788434	Exonic; Intronic	ZNF717	p.Q64K; p.Q114K		99	missense	Tolerated	Benign			4011155
3	75788484	Exonic; Intronic	ZNF717	p.I47T; p.I97T		99	missense	Tolerated	Benign			74485599
3	75790444	Exonic	ZNF717	p.P37L; p.P80L; p.P87L		99	missense	Tolerated	Benign			1971517
3	75790447	Exonic	ZNF717	p.T86I; p.T36I; p.T79I		99	missense	Tolerated	Benign			76526276
3	75790466	Exonic	ZNF717	p.P30T; p.P73T; p.P80T		99	missense	Damaging	Benign			78571006
3	75790513	Exonic	ZNF717	p.Y64C; p.Y14C; p.Y57C	1	99	missense	Tolerated	Benign			2918519
3	75790516	Exonic	ZNF717	p.H13L; p.H56L; p.H63L		99	missense	Tolerated	Benign			201105907
3	75790791	Exonic	ZNF717	p.L52V; p.L2V; p.L45V		99	missense	Damaging	Possibly Damaging			72503552
3	75790792	Exonic	ZNF717	p.M44I; p.M51I; p.M1I		99	missense; start loss	Tolerated	Benign			78870385
3	98518223	Exonic	DCBLD2	p.I774N		99	missense		Benign			200752492
3	101038479	Exonic	IMPG2	p.E95Q		99	missense	Damaging	Possibly Damaging
3	108719436	Exonic	MORC1	p.D719H		99	missense	Tolerated	Benign			35276036
3	121981098	Exonic	CASR	p.T406A		99	missense		Probably Damaging
3	123021952	Exonic	ADCY5	p.D542N; p.D892N	2	99	missense	Tolerated	Benign			200673681
3	125032366	Exonic	ZNF148	p.G40A		99	missense	Tolerated	Benign			141167020
3	126707765	Exonic	PLXNA1	p.S110N		99	missense	Tolerated	Benign			151164953
3	127334777	ncRNA; Exonic	MCM2	p.G501R	4	99	missense	Damaging	Probably Damaging			13087457
3	130159540	ncRNA; Exonic	COL6A5	p.R2120C		99	missense		Benign			200667807
3	142141445	Exonic	XRN1	p.T316A		99	missense	Tolerated	Benign
3	151162965	Exonic	IGSF10	p.E1602*	1	99	stop gain					79363433
3	169684643	Promoter; Exonic	LOC100128164; SEC62	p.I11M	145	99	missense	Tolerated	Benign	Promoter Loss; ENCODE TFBS	FOXA1; CEBPB; FOXC1; CCNT2; MAX; BRCA1; GATA3; CTCF; CHD2; GATA2; ETS1; YY1; HEY1; POLR2A; SIX5; SIN3A; MYC; MXI1; E2F1; EP300; HMGN3; TCF7L2; EGR1; TFAP2C; TBP; SMARCC2; TCF12; PAX5; ZBTB33; POU2F2; NFKB1; FOSL2; ZEB1; IRF1; TAF7; TAF1	138379777
3	178968727	Exonic; Intronic	KCNMB3	p.Q18*		99	stop gain					751928318
3	182563274	Exonic	ATP11B	p.R245C		99	missense	Damaging	Probably Damaging
3	183225957	Exonic	KLHL6	p.D267Y		99	missense	Damaging	Possibly Damaging
3	183904642	Exonic	ABCF3	p.S94P		99	missense	Tolerated	Possibly Damaging
3	186274265	Exonic	TBCCD1	p.L264F; p.L168F		99	missense	Damaging	Probably Damaging			140031323
3	186335134	Exonic	AHSG	p.L190F		99	missense	Tolerated	Benign
3	186944222	Exonic	MASP1	p.S510G		99	missense	Tolerated	Benign			28945070
3	189607152	Exonic; Intronic	TP63	p.P511T; p.P509T; p.P507T; p.P417T; p.P332T	11	99	missense	Damaging	Possibly Damaging			148076109
3	195507155	Intronic; Exonic	MUC4	p.A3766T		54	missense	Tolerated				202193697
3	195508108	Intronic; Exonic	MUC4	p.S3448L		65	missense	Damaging				148923966; 1011519559
3	195509756	Intronic; Exonic	MUC4	p.L2899V		57	missense	Tolerated				28750097
3	195511262	Intronic; Exonic	MUC4	p.D2397H		54	missense	Tolerated	Benign			779985296
3	195511283	Intronic; Exonic	MUC4	p.A2390P	2	74	missense	Tolerated	Benign			773861453
3	195511285	Intronic; Exonic	MUC4	p.D2389G		63	missense	Tolerated	Benign			796683388
3	195513515	Intronic; Exonic	MUC4	p.A1646T		99	missense	Damaging	Benign			201194776
3	195966500	Exonic	PCYT1A	p.I272T		99	missense	Tolerated	Benign
3	196215510	Exonic	RNF168	p.L116M		99	missense	Damaging	Probably Damaging
4	367142	Intronic; Exonic	ZNF141	p.T230A; p.T306A		49	missense	Tolerated	Benign			539002588
4	3444616	Exonic	HGFAC	p.S92W	3	99	missense	Damaging	Benign			199767749
4	5630349	Exonic	EVC2	p.R528H; p.R608H	5	99	missense	Tolerated	Benign			145693546
4	8229894	ncRNA; Exonic	SH3TC1	p.V825M; p.V749M	1	99	missense		Benign			866627114
4	16020052	Exonic	PROM1	p.R299Q; p.R290Q		87	missense	Tolerated	Benign			748149698
4	25792184	Exonic	SEL1L3	p.T622A; p.T657A; p.T504A		99	missense		Benign			114149293
4	26484904	Exonic	CCKAR	p.H210Y		99	missense	Tolerated	Benign			41267457
4	69696430	Exonic	UGT2B10	p.H474Y; p.H390Y; p.H226Y		99	missense	Damaging	Possibly Damaging			200109225
4	79353587	Exonic	FRAS1	p.D1682E	2	99	missense	Tolerated	Probably Damaging			35219594
4	99055550	Exonic	STPG2	p.S57I		99	missense	Damaging	Benign
4	99964390	Intronic	METAP1			99				Splice Site Loss
4	100134839	Exonic	ADH6	p.L62F		99	missense	Tolerated	Benign
4	103225569	Exonic	SLC39A8	p.P249A; p.P182A	1	99	missense	Tolerated	Benign			147912552
4	104054031	Exonic	CENPE	p.E2127G; p.E2248G		89	missense	Damaging	Possibly Damaging			750708896
4	106588861	Splice Site	ARHGEF38			99				Splice Site Loss
4	107249307	Exonic	AIMP1	p.T100A; p.T124A		99	missense	Tolerated	Benign
4	110667485	Exonic	CFI	p.K449R; p.K434R; p.K441R	12	99	missense	Tolerated	Benign			41278047
4	113510891	Exonic	ZGRF1	p.L981R; p.L1039R		99	missense	Damaging	Possibly Damaging
4	123236778	Exonic	KIAA1109	p.S3492A		99	missense		Benign
4	126389831	Exonic	FAT4	p.R4022W; p.R4024W	2	99	missense		Probably Damaging			138019311
4	144336901	Exonic	GAB1	p.C115F		99	missense	Damaging	Probably Damaging
4	144618015	Exonic	FREM3	p.D1272Y		99	missense	Damaging				370903425
4	154525514	Exonic	KIAA0922	p.N1116I; p.N1117I		99	missense	Damaging	Benign			137968809
4	159606314	Exonic	ETFDH	p.M136I; p.M183I; p.M122I	1	99	missense	Damaging	Benign
4	186068016	Exonic	SLC25A4	p.K263R		99	missense	Tolerated	Benign
4	187628419	Exonic	FAT1	p.G855R	1	99	missense	Damaging	Probably Damaging			180820128
4	187628752	Exonic	FAT1	p.L744V		99	missense	Tolerated	Possibly Damaging
5	427995	Exonic	AHRR	p.P265L; p.P283L	1	99	missense		Probably Damaging			533891130
5	1085416	Exonic	SLC12A7	p.C283F		99	missense	Damaging	Probably Damaging			202089394
5	3599364	Exonic	IRX1	p.N101S		99	missense	Activating	Benign
5	7520877	Exonic	ADCY2	p.F145L		99	missense	Tolerated	Benign
5	23524428	Intronic	PRDM9			99				Splice Site Loss
5	36255628	Exonic	RANBP3L	p.T299M; p.T328M; p.T348M; p.T303M; p.T323M	1	99	missense	Tolerated	Possibly Damaging			145127212
5	52194107	Exonic	ITGA1	p.W401C		99	missense	Damaging	Probably Damaging
5	57750499	Exonic	PLK2	p.L657M; p.L643M		99	missense	Tolerated	Probably Damaging
5	82837701	Intronic; Exonic	VCAN	p.I1973T; p.I2960T		99	missense	Tolerated	Benign			375803329
5	96513533	Exonic	RIOK2	p.L75F		99	missense	Damaging	Probably Damaging
5	98212167	Exonic	CHD1	p.K1111N		99	missense	Damaging	Possibly Damaging
5	112871363	Exonic	YTHDC2	p.F324L; p.F24L; p.F162L		99	missense	Tolerated	Benign			200293288
5	128863513	Exonic	ADAMTS19	p.H387Y		52	missense					371700173
5	131533954	Exonic; Intronic	P4HA2	p.R439Q		99	missense	Tolerated	Benign			192638050
5	132159188	Exonic	SHROOM1	p.K660N		99	missense		Benign			373258051
5	139193183	Exonic	PSD2	p.P221S		99	missense	Tolerated	Benign			141578086
5	139742100	Exonic	SLC4A9	p.V288F; p.V264F		99	missense	Damaging	Probably Damaging
5	140627196	Exonic	PCDHB15	p.D684Y	2	58	missense	Damaging	Probably Damaging			141743374
5	141053263	Exonic	ARAP3	p.D271Y		99	missense	Damaging	Probably Damaging			760092314
5	147503478	Exonic	SPINK5	p.Y874C		99	missense	Tolerated	Possibly Damaging
5	150028663	Exonic	SYNPO	p.S276G; p.S520G		99	missense	Tolerated	Benign			148505175
5	150908848	Exonic	FAT2	p.T3306I		99	missense	Tolerated	Benign			116738754
5	157078980	Intronic; Exonic	SOX30	p.P36H		99	missense		Benign
5	179043896	Exonic	HNRNPH1	p.S394I		99	missense	Damaging	Possibly Damaging
5	180377146	Exonic; 3'UTR	BTNL8	p.V253M; p.V369M; p.V185M; p.V244M		99	missense	Tolerated	Possibly Damaging			775692069
6	4935823	ncRNA; Exonic	CDYL	p.A256T; p.A124T		99	missense	Tolerated	Benign
6	7405535	Exonic	RIOK1	p.F384V; p.F280V		99	missense	Damaging	Benign			200129596
6	7576619	Exonic	DSP	p.R908L		99	missense	Damaging	Benign			142494121
6	17541321	Exonic	CAP2	p.S315Y	1	99	missense	Damaging	Benign			888404839
6	24687926	Intronic	ACOT13		1	55				Splice Site Loss		1011580840
6	30122018	Intronic; Exonic	TRIM10	p.G392R		99	missense	Damaging	Probably Damaging			150484077
6	30681077	Exonic	MDC1	p.F214L		99	missense	Damaging	Probably Damaging			144222920
6	30954523	ncRNA; Exonic	MUC21	p.R191G	1	99	missense	Tolerated	Benign			148827807
6	30954600	ncRNA; Exonic	MUC21	p.R216S		49	missense	Activating	Benign			552812759
6	30954749	ncRNA; Exonic	MUC21	p.G266E		99	missense	Tolerated	Benign			146145256
6	30954829	ncRNA; Exonic	MUC21	p.P293T		99	missense	Activating	Benign			9262333
6	30955160	ncRNA; Exonic	MUC21	p.S403N		99	missense	Tolerated	Benign			77947051
6	30995078	Exonic	MUC22	p.E624K; p.E627K		99	missense	Tolerated				62399441
6	30995080	Exonic	MUC22	p.E624D; p.E627D		99	missense	Tolerated				62399442
6	30997500	Exonic	MUC22	p.E1434A; p.E1431A	1	99	missense	Tolerated				77202441
6	31842287	Exonic	SLC44A4	p.T118I; p.T84I; p.T160I		99	missense	Tolerated	Benign			768863028
6	31940269	Promoter; ncRNA; Exonic	DXO; STK19	p.D137E	93	99	missense	Tolerated	Benign	Promoter Loss; ENCODE TFBS	TBP; SPI1; GATA2; USF2; ETS1; NFKB1; USF1; ELK4; YY1; BCLAF1; ELF1; REST; POLR2A; SIN3A; HNF4A; MXI1; E2F1; GABPA	756455861
6	32549582	Exonic	HLA-DRB1	p.T135N		99	missense	Damaging	Probably Damaging			200516145
6	32549583	Exonic	HLA-DRB1	p.T135A	1	99	missense	Damaging	Probably Damaging			17433947
6	32810030	Promoter; Exonic	PSMB8-AS1; PSMB8	p.L140M; p.L136M		99	missense	Damaging	Probably Damaging	Promoter Loss	GATA2; FOXC1; GATA3
6	32906601	Exonic	HLA-DMB	p.F66S	1	99	missense	Damaging	Possibly Damaging			142107957
6	38825402	Exonic	DNAH8	p.D1948Y		99	missense
6	43501664	ncRNA; Exonic	XPO5	p.A808V	1	99	missense	Tolerated	Benign			35794454
6	44255333	Exonic	TCTE1	p.P77R		99	missense	Damaging	Probably Damaging
6	46867810	Exonic	ADGRF5	p.E38V		99	missense	Tolerated	Benign
6	54054699	Exonic	MLIP	p.S859C; p.S848C; p.S324C		99	missense	Damaging	Possibly Damaging			35722245
6	56963923	Exonic	ZNF451	p.S57I		99	missense	Damaging	Possibly Damaging
6	66063381	Exonic	EYS	p.F477L		99	missense	Damaging	Benign			190219726
6	74493537	Exonic	CD109	p.T738I; p.T661I		99	missense	Tolerated	Benign			138465270
6	133846228	Exonic; Intronic	EYA4	p.R551Q; p.R605Q	5	99	missense	Tolerated	Benign			143208937
6	138752295	Exonic	NHSL1	p.P1063S; p.P1067S		99	missense	Tolerated	Possibly Damaging
6	147136327	Exonic	ADGB	p.K1662fs		99	frameshift
6	150023040	Exonic; 5'UTR; ncRNA	LATS1	p.H75N		99	missense	Tolerated	Benign
6	151055148	Exonic	PLEKHG1	p.L170I; p.L151I; p.L111I		99	missense	Damaging	Probably Damaging
6	151672638	Exonic	AKAP12	p.R940W; p.R1038W	2	99	missense	Damaging	Probably Damaging			138220637
6	152651417	Exonic	SYNE1	p.Q4730H; p.Q4801H		99	missense	Tolerated	Possibly Damaging
6	152674449	Exonic	SYNE1	p.K3734N; p.K3719N		99	missense	Tolerated	Benign			761089261
6	158505068	Exonic	SYNJ2	p.D787N; p.D1024N		99	missense	Tolerated	Possibly Damaging			139862615
6	159660584	Exonic	FNDC1	p.L1406F		99	missense	Damaging	Probably Damaging			774015435
6	160221861	Exonic	PNLDC1	p.S34I; p.S45I		99	missense		Probably Damaging	Splice Site Loss
6	160482600	Exonic	IGF2R	p.D1110Y		99	missense		Probably Damaging
6	160858028	Splice Site	SLC22A3			99				Splice Site Loss
6	161016473	Exonic	LPA	p.L1128V	1	99	missense					199532848
6	167717457	Exonic	UNC93A	p.R184*; p.R226*	3	99	stop gain					145360877
6	168377061	Exonic	HGC6.3	p.F91S		55	missense		Benign			755290808
7	995004	Promoter; Exonic	ADAP1	p.P14T		99	missense					147829246
7	4285395	Exonic	SDK1	p.S2113R; p.S600R		99	missense		Possibly Damaging			530887928
7	5415832	Exonic	TNRC18	p.V878I		99	missense	Tolerated	Benign			371926621
7	5644942	Exonic	FSCN1	p.A440V		99	missense	Tolerated	Benign			17850070
7	26246027	Exonic	CBX3	p.V22I		64	missense	Tolerated	Benign			371590498
7	27150167	Exonic	HOXA3	p.Q31H		99	missense	Tolerated	Possibly Damaging
7	36895301	Exonic; ncRNA	ELMO1	p.D680A; p.D200A		99	missense	Tolerated	Benign
7	42949777	Exonic	C7orf25	p.K299N; p.K241N		99	missense	Tolerated	Benign
7	43684847	Intronic	COA1			99				Splice Site Loss		199708108
7	44560396	Exonic	NPC1L1	p.S1035F		99	missense	Damaging	Possibly Damaging
7	47906028	Exonic	PKD1L1	p.F1361V		99	missense	Tolerated	Benign
7	47917160	Exonic	PKD1L1	p.A1197D		99	missense	Damaging	Possibly Damaging
7	50459445	Exonic	IKZF1	p.N158S; p.N203S; p.N245S		99	missense	Tolerated	Benign
7	63726706	Exonic	ZNF679	p.R232I		99	missense	Tolerated	Benign			767569456
7	63982296	Exonic	ZNF680	p.S279*		99	stop gain
7	73151322	Exonic; ncRNA; Intronic; 3'UTR	ABHD11	p.Q138R; p.Q251R; p.Q194R; p.Q244R		99	missense	Tolerated	Benign			782333441
7	73932636	Exonic	GTF2IRD1	p.R229C; p.R197C		99	missense	Damaging	Probably Damaging			782658937
7	91682040	Exonic	AKAP9	p.V1790G	10	99	missense		Benign			151021935
7	98513414	Exonic	TRRAP	p.Y756*		99	stop gain
7	100084598	Exonic	NYAP1	p.R75C		99	missense	Damaging	Benign			548123597
7	100238510	Intronic	TFR2			99				Splice Site Loss
7	100547278	Exonic	MUC3A	p.G8S		63	missense					73163737
7	100547281	Exonic	MUC3A	p.L9I		68	missense					73163738
7	100547299	Exonic	MUC3A	p.A15S		71	missense	Tolerated				78614597
7	100547308	Exonic	MUC3A	p.W18G	1	70	missense	Tolerated				75384714
7	100550918	Exonic	MUC3A	p.N2337S		99	missense	Tolerated				77308187
7	100551222	Exonic	MUC3A	p.E2438D		62	missense	Tolerated				75720145
7	100551235	Exonic	MUC3A	p.L2443F		99	missense	Tolerated				73163756
7	100551239	Exonic	MUC3A	p.S2444T		99	missense	Tolerated				76539110
7	100551286	Exonic	MUC3A	p.T2460S		99	missense	Tolerated				112690320
7	100551293	Exonic	MUC3A	p.H2462P		99	missense	Tolerated				74183623
7	100551331	Exonic	MUC3A	p.V2475L		99	missense	Tolerated				77979106
7	100551332	Exonic	MUC3A	p.V2475A		99	missense	Tolerated				77022449
7	100551334	Exonic	MUC3A	p.T2476S		99	missense	Tolerated				76311216
7	100552714	Exonic	MUC3A	p.R2936C		99	missense	Tolerated				35212402
7	103202398	Exonic	RELN	p.S1738F	2	56	missense		Probably Damaging	Splice Site Loss		879197613
7	117188797	Exonic	CFTR	p.T438A	10	97	missense		Benign			201434579
7	128097359	Exonic	HILPDA	p.V13I		99	missense		Benign			143067864
7	132192810	Exonic	PLXNA4	p.A215T	1	99	missense	Tolerated	Benign			142904267
7	138437467	Exonic	ATP6V0A4	p.M311T		99	missense	Tolerated	Benign			140954628
7	148700957	Exonic	PDIA4	p.D623Y		99	missense	Damaging	Probably Damaging
7	149480638	Exonic	SSPO	p.R782C		99	missense		Probably Damaging			188731977
7	149493506	Exonic	SSPO	p.F2194L		99	missense		Possibly Damaging			150278929
7	149558325	Exonic	ZNF862	p.L694fs*9		99	frameshift
7	150489229	Exonic	TMEM176B	p.A175V; p.A212V		99	missense	Tolerated	Benign
7	155095606	Intronic; Splice Site	INSIG1			99				Splice Site Loss		201635926
8	1949418	Exonic	KBTBD11	p.S24_E25dup		99	in-frame					560567428
8	10467637	Exonic	RP1L1	p.E1324G	1	99	missense	Tolerated	Benign			4240659
8	10467664	Exonic	RP1L1	p.L1315P		99	missense	Tolerated	Benign
8	11666224	Promoter; Exonic; Intronic	FDFT1	p.H76_S77dup	1	99	in-frame			Promoter Loss; ENCODE TFBS	ZEB1; Klf4
8	13425008	Intronic; Exonic	C8orf48; DLC1	p.D170N	1	99	missense		Possibly Damaging			543203990
8	19811733	Exonic	LPL	p.G215E	326	99	missense	Activating	Probably Damaging			118204057
8	38034460	Promoter; Exonic	LSM1; BAG4	p.G25S	96	99	missense	Tolerated	Benign	Promoter Loss; ENCODE TFBS	TFAP2A; EGR1; TFAP2C; TBP; CCNT2; Klf4; ETS1; YY1; POLR2A; HEY1; SP1; SIN3A; E2F4; E2F6; ZNF354C; TAF1	61731142
8	52321867	Exonic	PXDNL	p.S773P		99	missense		Benign			771643052
8	67759527	Exonic	C8orf44-SGK3/SGK3	p.L392M; p.L360M		99	missense	Damaging	Probably Damaging
8	95677012	Exonic	ESRP1	p.F244L	1	99	missense	Damaging	Probably Damaging
8	101540231	Exonic	ANKRD46	p.C104*		63	stop gain
8	106811047	Exonic	ZFPM2	p.E279*		99	stop gain
8	142264793	Promoter; Exonic	LOC105375787; SLC45A4	p.R24C	29	99	missense			ENCODE TFBS	CTCF; NR3C1; RAD21	527736345
8	144407589	Exonic	TOP1MT	p.R200C; p.R102C	1	99	missense	Damaging	Benign			146761712
8	144461999	Exonic	RHPN1	p.V316L		99	missense	Tolerated	Benign	Splice Site Loss
8	144621242	Exonic	ZC3H3	p.R99W		99	missense	Damaging	Possibly Damaging			778966440
8	144621362	Exonic	ZC3H3	p.R59W		99	missense	Damaging	Probably Damaging			774794644
8	144809121	Exonic	FAM83H	p.S837Y		99	missense		Possibly Damaging
8	144918176	Exonic	NRBP2	p.D448N		99	missense	Tolerated	Possibly Damaging
8	144940282	Exonic	EPPK1	p.S5048R		99	missense	Damaging
8	144999018	Exonic	PLEC	p.E1661D; p.E1671D; p.E1693D; p.E1830D; p.E1720D; p.E1697D; p.E1679D	1	99	missense	Damaging	Probably Damaging
8	145620675	Promoter; Exonic	CPSF1	p.Y1024C		99	missense	Tolerated	Benign	Promoter Loss	RUNX1	143323351
9	4576086	Exonic	SLC1A1	p.A321T		58	missense	Tolerated	Benign			375360666
9	18680400	Exonic	ADAMTSL1	p.Q409H		99	missense	Activating	Benign
9	19328140	ncRNA; Exonic	DENND4C	p.M745V		24	missense	Damaging				368083361
9	21971132	Exonic; 3'UTR	CDKN2A	p.A76fs*70; p.R90fs	5	60	frameshift
9	26842474	Exonic	CAAP1	p.E304A; p.E159A		99	missense	Damaging	Probably Damaging
9	33797828	Exonic	PRSS3	p.R68C; p.R82C; p.R125C; p.R61C	2	99	missense		Possibly Damaging			143209949
9	33797891	Exonic	PRSS3	p.N89Y; p.N82Y; p.N146Y; p.N103Y		99	missense		Benign			567341610
9	33797898	Exonic	PRSS3	p.A105V; p.A84V; p.A91V; p.A148V		99	missense		Benign			751456445
9	34723391	Exonic	FAM205A	p.K1282N		99	missense	Damaging	Probably Damaging			759995803
9	71509406	Exonic	PIP5K1B	p.T208M	3	99	missense	Damaging	Probably Damaging			766949478
9	95610225	Exonic	ZNF484	p.H246N; p.H282N; p.H284N		99	missense	Activating	Benign
9	96870198	Exonic	PTPDC1	p.T741I; p.T798I; p.T746I; p.T800I		99	missense		Benign			61734082
9	99003162	Exonic	HSD17B3	p.A234S		99	missense	Tolerated	Benign
9	104187786	Exonic	ALDOB	p.A250T		99	missense	Damaging	Probably Damaging
9	109687792	Exonic	ZNF462	p.M533I		99	missense		Benign
9	109691291	Intronic; Exonic	ZNF462	p.A1700S		99	missense		Probably Damaging			770876120
9	109691447	Intronic; Exonic	ZNF462	p.D1752N		99	missense		Probably Damaging			141348266
9	113563026	Exonic	MUSK	p.V704M; p.V790M; p.V694M	14	99	missense	Damaging	Probably Damaging			199476083
9	114456228	ncRNA; Exonic	C9orf84	p.E1042K; p.E1003K		99	missense		Probably Damaging	Splice Site Loss		146978774
9	117849418	Exonic	TNC	p.G198C		99	missense	Damaging	Probably Damaging
9	125148852	Exonic	PTGS1	p.E379D; p.E270D; p.E354D; p.E331D	2	99	missense	Damaging	Probably Damaging
9	125424155	Exonic	OR1L1	p.R54H		99	missense	Tolerated				148392490
9	125424451	Exonic	OR1L1	p.H153Y		99	missense	Tolerated				138402441
9	125551233	Exonic	OR5C1	p.R8W	2	99	missense	Tolerated	Benign			761493265
9	125612078	Exonic	RC3H2	p.P1135L	1	99	missense		Probably Damaging
9	126133660	ncRNA; Exonic	CRB2	p.V747M	1	99	missense	Damaging	Probably Damaging			753967204
9	128724413	Intronic; ncRNA; Exonic	PBX3	p.G348W; p.G273W		99	missense	Damaging	Probably Damaging
9	130952733	Intronic	CIZ1			99				Splice Site Loss
9	134349897	Exonic	PRRC2B	p.R794H		99	missense	Tolerated	Benign			781080972
9	135218103	Exonic	SETX	p.L158V	12	99	missense	Damaging	Probably Damaging			145438764
9	136198932	ncRNA; Exonic; 3'UTR	SURF6	p.R287G		99	missense	Tolerated	Benign			140866414
9	136419629	Exonic	ADAMTSL2	p.V364I		99	missense	Tolerated	Benign			35767802
9	138457640	Exonic	PAEP	p.R179H; p.R157H	2	99	missense	Damaging	Benign			143616209
9	139751399	Exonic	MAMDC4	p.W626C		99	missense	Damaging	Possibly Damaging
10	93394	Exonic	TUBB8	p.A313V		49	missense	Tolerated	Benign			199826048
10	3208583	Intronic	PITRM1			99				Splice Site Loss		4242748
10	11207601	Exonic; 5'UTR	CELF2	p.I81N; p.I69N; p.I45N; p.I76N; p.I53N; p.I100N		99	missense	Damaging	Probably Damaging
10	21115453	Intronic; Exonic	NEBL	p.E598*		99	stop gain
10	24831894	Exonic; Intronic	KIAA1217	p.T1232K		99	missense	Tolerated	Benign
10	29813481	Exonic	SVIL	p.R410W; p.R442W; p.R836W; p.R526W	2	99	missense	Damaging	Probably Damaging			148785848
10	30638200	Exonic	MTPAP	p.A2G	38	99	missense		Probably Damaging	ENCODE TFBS	YY1; ELF1; POLR2A; E2F1; NRF1; NR2C2; NFKB1; TAF1
10	38343398	Exonic; ncRNA	ZNF33A	p.K123E; p.K134E; p.K122E; p.K73E; p.K38E; p.K116E; p.K137E; p.K115E; p.K4E		81	missense	Tolerated	Benign			151170832
10	49459666	Exonic	FRMPD2	p.E30*; p.E32*		99	stop gain
10	61832793	Exonic; Intronic	ANK3	p.K2616E		99	missense		Benign
10	75566540	Exonic	NDST2	p.M375V		99	missense	Tolerated	Benign			148558119
10	76910529	Exonic	SAMD8	p.D81E		99	missense	Tolerated	Benign			150060591
10	82267068	Intronic; Exonic	TSPAN14	p.F73L		99	missense	Tolerated	Possibly Damaging
10	95275274	Exonic	CEP55	p.H214R		99	missense		Benign			143356116
10	96093938	Exonic	NOC3L	p.H800R		99	missense		Benign			150626689
10	102048184	Promoter; Exonic	PKD2L1; BLOC1S2	p.R796H; p.R749H	2	99	missense		Benign	Promoter Loss	ZNF354C	142439136
10	105821218	Exonic	COL17A1	p.K308N		99	missense	Tolerated	Probably Damaging
10	105971911	Exonic	CFAP43	p.V197M		99	missense	Damaging	Probably Damaging			117768807
10	115348046	Exonic	HABP2	p.G534E; p.G508E	82	99	missense	Damaging	Probably Damaging			7080536
10	115356925	Exonic	NRAP	p.P1416T; p.P1451T; p.P1415T		99	missense		Probably Damaging			779945176
10	120789813	Exonic	NANOS1	p.A171_A173del		99	in-frame					1032169188
10	126691575	Exonic	CTBP2	p.I644M; p.I104M	1	99	missense	Tolerated	Possibly Damaging			112239066
10	126691577	Exonic	CTBP2	p.I104V; p.I644V	1	87	missense	Tolerated	Benign			112508291
10	126691579	Exonic	CTBP2	p.R103Q; p.R643Q	2	99	missense	Tolerated	Possibly Damaging			760489730
10	126691605	Exonic	CTBP2	p.K94N; p.K634N	4	99	missense	Tolerated	Possibly Damaging			201760950
10	126691631	Exonic	CTBP2	p.T86S; p.T626S	6	99	missense	Tolerated	Benign			3198936
10	126691634	Exonic	CTBP2	p.I625F; p.I85F	2	99	missense	Tolerated	Possibly Damaging			75794788
10	126691660	Exonic	CTBP2	p.A616V; p.A76V	1	99	missense	Damaging	Possibly Damaging			3198935
10	126691979	Exonic	CTBP2	p.E587D; p.E47D	4	99	missense	Tolerated	Benign			74705267
10	126692017	Exonic	CTBP2	p.L575V; p.L35V		50	missense	Tolerated	Possibly Damaging			3198920
10	126692019	Exonic	CTBP2	p.P34L; p.P574L	2	57	missense	Damaging	Probably Damaging			796256730
10	134599320	Exonic	NKX6-2	p.L45M		99	missense		Benign
11	1013603	Exonic	MUC6	p.I2385_A2391del		84	in-frame
11	1016604	Exonic	MUC6	p.V2066A		68	missense	Tolerated	Benign			148590913
11	1016614	Exonic	MUC6	p.P2063T		99	missense	Tolerated	Benign			148793744
11	1017036	Exonic	MUC6	p.T1922I	2	99	missense	Tolerated	Benign			75538227
11	1017041	Exonic	MUC6	p.Y1920*	3	99	stop gain					75482640
11	1017042	Exonic	MUC6	p.Y1920S	2	99	missense	Activating	Benign			80049949
11	1017663	Exonic	MUC6	p.N1713T		99	missense	Activating	Benign			753772135
11	1017679	Exonic	MUC6	p.S1708P	4	99	missense	Tolerated	Benign			111294390
11	1017693	Exonic	MUC6	p.H1703L		99	missense	Tolerated	Benign			201170078
11	1018069	Exonic	MUC6	p.P1578S		99	missense	Tolerated	Benign			10736904
11	1018090	Exonic	MUC6	p.P1571T	2	99	missense	Activating	Benign			201615772
11	1018093	Exonic	MUC6	p.P1570T	1	99	missense	Tolerated	Benign			796325551
11	1093129	Exonic	MUC2	p.P3478T		99	missense					796565957
11	1093324	Exonic	MUC2	p.G4187S		99	missense					201143282
11	1212854	Exonic	MUC5AC	p.T4495S		99	missense	Tolerated				796954391
11	1212871	Exonic	MUC5AC	p.S4501P		99	missense	Tolerated				75826663
11	1212902	Exonic	MUC5AC	p.T4511S		99	missense	Tolerated				200292517
11	1213246	Exonic	MUC5AC	p.D4626N		99	missense	Tolerated				79770616
11	1213274	Exonic	MUC5AC	p.K4635T		99	missense	Tolerated				760913090
11	1254390	Exonic	MUC5B	p.T738N		99	missense					747846001
11	1266362	Exonic	MUC5B	p.T2751R		6	missense					750906597
11	3660238	ncRNA; Exonic	ART5	p.A272V; p.A204V		99	missense	Tolerated	Benign			142998376
11	5529215	Exonic	UBQLN3	p.R525Q		99	missense	Tolerated	Benign			147771363
11	5529947	Exonic	UBQLN3	p.A281D		60	missense	Tolerated	Benign
11	6621492	Exonic	RRP8	p.L419M		54	missense	Damaging	Benign
11	6631823	Exonic	ILK	p.E386G; p.E447G; p.E313G		99	missense	Damaging	Benign
11	7111043	Exonic	RBMXL2	p.F231S		99	missense	Tolerated	Benign			769906207
11	8009132	Exonic	EIF3F	p.P78L		48	missense	Damaging	Benign			200229110
11	44193188	Intronic; Exonic	EXT2	p.Q434K; p.Q401K	2	99	missense	Tolerated	Benign
11	47640398	Exonic	MTCH2	p.K291R; p.K152R; p.K300R	1	81	missense		Benign			73465610
11	47644257	Exonic	MTCH2	p.K274R; p.K126R; p.K265R		99	missense	Tolerated	Benign			796316460
11	56043890	Exonic	OR5T1	p.G259V		99	missense	Tolerated	Possibly Damaging
11	58295183	Exonic	LPXN	p.S302N; p.S282N; p.S307N		69	missense	Damaging	Benign
11	58391610	ncRNA; Exonic	CNTF; ZFP91-CNTF	p.L73P		99	missense		Probably Damaging
11	62294012	Intronic; Exonic	AHNAK	p.D2626G		84	missense	Tolerated	Possibly Damaging			143290064
11	63279313	Splice Site	LGALS12			99				Splice Site Loss		199651100
11	65838235	Exonic	PACS1	p.G93V		99	missense	Tolerated	Benign
11	66463774	Exonic	SPTBN2	p.V1418I		99	missense		Probably Damaging			777965059
11	67208663	Exonic	CORO1B	p.A230V		99	missense	Tolerated	Benign
11	67218787	Promoter; Exonic	GPR152; CABP4	p.T470M		99	missense		Benign	Promoter Loss	TFAP2A; Mycn; MAX; Myc; Arnt; HIF1A::ARNT; USF1; ZNF354C	137906019
11	71238675	Exonic	KRTAP5-7	p.S110C		86	missense	Tolerated	Benign			200832929
11	71725089	Promoter; Exonic	LOC100128494; NUMA1	p.R1154W		99	missense	Tolerated	Possibly Damaging			61740456
11	73814225	Exonic	C2CD3	p.R844I		99	missense	Damaging	Possibly Damaging
11	85375345	Exonic; ncRNA	CREBZF	p.G192V		99	missense		Benign
11	89407329	Exonic	FOLH1B	p.W126G		99	missense		Probably Damaging			149462108
11	92087058	Exonic	FAT3	p.G594R		99	missense		Possibly Damaging
11	105789598	ncRNA; Exonic	GRIA4	p.A477V		99	missense		Benign
11	111420392	Intronic; Exonic	LAYN	p.M153L; p.M145L; p.M1L		99	missense; start loss	Tolerated	Benign
11	111708189	Splice Site	ALG9			99				Splice Site Loss
11	114577408	Exonic	NXPE2	p.R479L		99	missense	Damaging	Probably Damaging
11	118130918	Splice Site	MPZL2			99				Splice Site Loss
11	118255656	Exonic	UBE4A	p.I810K; p.I803K		92	missense	Damaging	Possibly Damaging
11	118255658	Exonic	UBE4A	p.Q811K; p.Q804K		53	missense	Damaging	Benign
11	133807360	Exonic	IGSF9B	p.S197W		99	missense	Damaging
12	3104142	Intronic; Exonic	TEAD4	p.D70E		99	missense		Benign			148965461
12	6174325	Exonic	VWF	p.S424C		99	missense		Probably Damaging
12	6425545	Exonic	PLEKHG6	p.I244T; p.I212T		99	missense		Benign			61753337
12	7463189	Exonic	ACSM4	p.R156Q		99	missense	Damaging	Probably Damaging			372795810
12	7531814	Exonic	CD163L1	p.V711M; p.V721M	2	99	missense		Possibly Damaging			200380158
12	11506654	Intronic; Exonic	PRB1/PRB2	p.R128K		99	missense					199775084
12	11508437	Exonic	PRB1/PRB2	p.Q17H	1	99	missense	Tolerated	Benign
12	14813937	Exonic	GUCY2C	p.L448I		99	missense	Tolerated	Benign
12	14927484	ncRNA; Exonic	H2AFJ	p.P27L	39	99	missense	Damaging	Probably Damaging	ENCODE TFBS	E2F1; ZNF263; SMARCB1; POLR2A; TAF1	750962454
12	15654604	Exonic	PTPRO	p.N238Y		99	missense		Possibly Damaging			144976351
12	21422698	Exonic	SLCO1A2	p.Y599*		99	stop gain
12	40637421	Exonic	LRRK2	p.A259E	3	99	missense		Benign			199557665
12	40761466	Exonic	LRRK2	p.V2495I	2	99	missense		Benign			150062967
12	46320257	Exonic	SCAF11	p.G1076A		99	missense	Tolerated	Possibly Damaging
12	48134431	Exonic	RAPGEF3	p.A700V; p.A742V		99	missense		Probably Damaging			368203022
12	50589625	Exonic	LIMA1	p.E38K; p.E180K; p.E340K	2	99	missense	Tolerated	Benign			781719966
12	50589666	Exonic	LIMA1	p.S326F; p.S24F; p.S166F		87	missense	Tolerated	Possibly Damaging			773016597
12	53684696	Exonic	ESPL1	p.E1812D		99	missense	Activating	Benign
12	54968866	Intronic	PDE1B			99				Splice Site Loss
12	56622984	Promoter; Exonic	NABP2; SLC39A5	p.S208N		99	missense	Tolerated	Benign
12	57346010	Exonic	RDH16	p.M253V; p.M108V		99	missense	Tolerated	Benign			140730069
12	57437032	Exonic	MYO1A	p.V335F		99	missense	Tolerated	Benign
12	58217396	Exonic	CTDSP2	p.R269W		64	missense	Damaging	Possibly Damaging			745742336
12	58217398	Exonic	CTDSP2	p.L268Q		69	missense	Tolerated	Benign			796238448
12	58217698	Exonic	CTDSP2	p.P227T		99	missense	Damaging	Probably Damaging			796175724
12	58217763	Exonic	CTDSP2	p.R205H		99	missense	Tolerated	Possibly Damaging			796989809
12	58217770	Exonic	CTDSP2	p.L203I		99	missense	Damaging	Probably Damaging			796106620
12	58217774	Exonic	CTDSP2	p.K201N	1	99	missense	Damaging	Probably Damaging			113792624
12	58220784	Exonic	CTDSP2	p.F117I		99	missense	Damaging	Probably Damaging			113533986
12	58220811	Exonic	CTDSP2	p.L108I	2	99	missense	Damaging	Probably Damaging			796375970
12	58220816	Exonic	CTDSP2	p.I106T		99	missense	Tolerated	Possibly Damaging			76940645
12	58220823	Exonic	CTDSP2	p.V104M		99	missense	Tolerated	Benign			111346934
12	58220831	Exonic	CTDSP2	p.R101T	2	66	missense	Damaging	Possibly Damaging			747149135
12	58220841	Exonic	CTDSP2	p.D98N	1	99	missense	Tolerated	Possibly Damaging			74343811
12	58220844	Exonic	CTDSP2	p.E97K	1	99	missense	Tolerated	Benign			75591888
12	65514267	Exonic	WIF1	p.A73E		99	missense		Probably Damaging			764409521
12	81756478	Exonic; 5'UTR	PPFIA2	p.I111K; p.I445K; p.I544K; p.I526K; p.I391K; p.I470K		90	missense	Tolerated	Benign			749257843
12	106831458	Splice Site	POLR3B			99				Splice Site Loss
12	109096632	Intronic; Exonic	CORO1C	p.T31fs*23		99	frameshift					769043002
12	109680276	Exonic	ACACB	p.P1686R		99	missense	Tolerated	Possibly Damaging			61739667
12	113601936	Exonic	DDX54	p.R625L		99	missense	Tolerated	Benign
12	114837349	Exonic	TBX5	p.D111Y; p.D61Y	30	99	missense	Damaging	Probably Damaging			77357563
12	117696916	Exonic	NOS1	p.Y796S; p.Y460S		99	missense	Damaging	Probably Damaging
12	118588806	Exonic; Intronic	TAOK3	p.R438K; p.R737K; p.R728K; p.R907K; p.R898K		49	missense		Possibly Damaging
12	122670741	5'UTR; Exonic	LRRC43	p.T139I		99	missense	Damaging	Possibly Damaging			182225221
12	123892095	Exonic; ncRNA	KMT5A	p.C302R; p.C272R; p.C194R; p.C245R		87	missense	Tolerated	Benign			61955126
12	123892186	Exonic; ncRNA	KMT5A	p.L275P; p.L332P; p.L224P; p.L302P	2	99	missense	Damaging	Probably Damaging			61955127
12	130184961	Exonic	TMEM132D	p.N121S	2	99	missense	Tolerated	Benign
12	132249135	Exonic	SFSWAP	p.S619G		99	missense	Tolerated	Benign
12	133303981	Exonic	ANKLE2	p.D888E		99	missense	Tolerated	Benign
12	133349786	Exonic	GOLGA3	p.A1468S		99	missense		Benign
13	20066994	Exonic; ncRNA	TPTE2	p.K39E	1	99	missense	Tolerated	Benign			78472618
13	23915032	Exonic	SACS	p.V848F; p.V995F	6	99	missense		Benign			142967124
13	28608261	ncRNA; Exonic	FLT3	p.Y599N		99	missense	Damaging	Probably Damaging
13	28834614	Exonic	PAN3	p.T427A		99	missense	Tolerated	Benign			141680941
13	58298892	Exonic	PCDH17	p.V982I		99	missense	Tolerated	Benign			771241451
13	72063188	Exonic	DACH1	p.S407P; p.S353P; p.S555P		99	missense	Tolerated	Benign			199546133
13	73636804	Exonic	KLF5	p.P356L; p.P265L		99	missense	Damaging	Benign
13	100622663	Promoter; ncRNA; Exonic	ZIC5	p.P423S		99	missense		Benign	Promoter Loss	TFAP2A; SP1	771701749
13	103396238	Exonic	CCDC168	p.M2270T		99	missense
13	109704676	Exonic	MYO16	p.L945F; p.L967F		99	missense	Damaging	Probably Damaging			762837452
13	111109725	Intronic; Exonic	COL4A2; COL4A2-AS2	p.A459T	1	99	missense	Tolerated	Benign			202017641
13	114438043	Exonic	GRK1	p.M467L		99	missense	Tolerated	Benign
14	21424241	Exonic	RNASE2	p.Q104P		99	missense	Tolerated	Benign			142822260
14	21555481	Intronic; Exonic	ARHGEF40	p.A702T; p.A1416T	1	99	missense		Probably Damaging			55901089
14	21867756	Intronic	CHD8		1	99				Splice Site Loss		377595194
14	23393931	Intronic	PRMT5			99				Splice Site Loss
14	23884199	Intronic; Promoter	MHRT; MYH7			99				Promoter Loss; Splice Site Loss	TFAP2A; Myc	371177871
14	24909629	Exonic; 3'UTR	SDR39U1; KHNYN	p.G73fs*22; p.G181fs*22; p.G99fs*22		99	frameshift					776072709
14	24909630	Exonic; 3'UTR	SDR39U1; KHNYN	p.G99C; p.G73C; p.G181C		99	missense	Damaging	Probably Damaging			200225837
14	31814338	Exonic	HEATR5A	p.R1005C		99	missense	Damaging	Probably Damaging			901801764
14	51370807	Exonic	ABHD12B	p.R213C; p.R243C; p.R320C	2	99	missense	Damaging	Benign			149870138
14	68029286	Exonic	PLEKHH1	p.P313L		99	missense	Damaging	Probably Damaging			200665235
14	68052357	Exonic	PLEKHH1	p.D1258Y		99	missense	Damaging	Probably Damaging
14	68252661	Exonic	ZFYVE26	p.S1073N		99	missense	Tolerated	Benign
14	69583215	Intronic	DCAF5			99				Splice Site Loss
14	70926125	Exonic	ADAM21	p.E637*		99	stop gain
14	70990604	Exonic	ADAM20	p.Q342fs*4		99	frameshift
14	72196917	Exonic	SIPA1L1	p.A1608D; p.A1587D		99	missense	Damaging	Probably Damaging
14	78023397	Exonic	SPTLC2	p.E315*		99	stop gain
14	91639672	Exonic	C14orf159	p.P166S; p.P161S	1	99	missense	Tolerated	Benign			148167595
14	91755563	Exonic	CCDC88C	p.A1443T		99	missense	Tolerated	Benign			189215037
14	94394792	Exonic	FAM181A	p.R54Q; p.R116Q	4	99	missense	Damaging	Probably Damaging			139972787
14	102471163	Exonic	DYNC1H1	p.V1705A		99	missense		Probably Damaging
14	104040453	Exonic; ncRNA	APOPT1	p.E124K		64	missense	Tolerated	Benign			747124583
14	105353413	Exonic	CEP170B	p.P946L; p.P876L		99	missense	Tolerated	Benign			374662157
15	33359760	Intronic; Exonic	FMN1	p.R109K		99	missense	Tolerated	Benign			529971512
15	41862801	Splice Site	TYRO3			99				Splice Site Loss		200684350
15	45440600	Exonic	DUOX1	p.R925W		99	missense	Damaging	Probably Damaging			145668427
15	54626011	Exonic	UNC13C	p.S1514*; p.S1512*		99	stop gain
15	63353920	Exonic; Intronic	TPM1	p.A155D; p.A191D		99	missense	Tolerated	Benign
15	63631044	ncRNA; Exonic	CA12	p.R283K; p.R223K		99	missense	Damaging	Possibly Damaging
15	72581503	Exonic	CELF6	p.N336H; p.N220H		99	missense	Tolerated	Benign			138555565
15	74281104	Exonic; 5'UTR	STOML1	p.D57N; p.D94N; p.D144N; p.D102N		99	missense	Tolerated	Benign			369993513
15	74481531	Exonic	STRA6	p.G378S; p.G339S; p.G376S; p.G354S; p.G330S	2	99	missense	Damaging	Probably Damaging			17852249
15	90997745	Exonic	IQGAP1	p.V525M		99	missense	Damaging	Benign			147346534
15	91292772	5'UTR; Exonic	BLM	p.N92D	2	99	missense	Tolerated	Benign			200690226
15	91437168	Exonic	FES	p.R736C; p.R608C; p.R666C; p.R678C		99	missense	Damaging	Probably Damaging			751309645
15	91503199	Exonic	RCCD1	p.A250V		99	missense	Tolerated	Benign
15	101609009	Exonic	LRRK1	p.E2002K	3	99	missense		Possibly Damaging			3752321
15	101858532	Exonic	PCSK6	p.T841N; p.T780N; p.T854N		99	missense	Tolerated
16	418520	Exonic	MRPL28	p.A186G		99	missense	Tolerated	Benign			199884108
16	686184	Exonic; ncRNA	METTL26	p.S36L	66	99	missense	Damaging	Probably Damaging	ENCODE TFBS	TCF7L2; TBP; MAX; PAX5; CTCF; CHD2; SMC3; USF1; POLR2A; HEY1; SIN3A; MYC; MXI1; HMGN3; E2F6; GABPA; TAF1
16	706470	Exonic	WDR90	p.R712Q		75	missense	Tolerated	Benign			780757634
16	2110776	Exonic	TSC2	p.L312M; p.L324M; p.L161M; p.L361M; p.L372M		99	missense	Damaging	Probably Damaging
16	3606957	ncRNA; Exonic	NLRC3	p.A713V	1	99	missense	Tolerated				768816607
16	5046421	Exonic	SEC14L5	p.I247T		99	missense	Damaging	Possibly Damaging			760061123
16	10567802	ncRNA; Intronic; Exonic	ATF7IP2	p.S502C		86	missense	Tolerated	Benign			141649358
16	10788673	Exonic	TEKT5	p.G20C		99	missense	Damaging	Benign
16	10971207	ncRNA; Exonic	CIITA	p.R7H	17	99	missense		Benign	ENCODE TFBS	SMC3; POLR2A; E2F1; EBF1	374703179
16	12059190	Exonic	TNFRSF17	p.Q3H	19	99	missense		Possibly Damaging	ENCODE TFBS	POLR2A; NFKB1; TAF1	762853349
16	12060106	Exonic	TNFRSF17	p.L62R	1	99	missense	Damaging	Possibly Damaging			374829740
16	14015965	Exonic	ERCC4	p.N95K		99	missense	Tolerated	Benign
16	16165572	Exonic	ABCC1	p.R633Q	7	99	missense	Tolerated	Benign			112282109
16	18550192	Exonic	NOMO1 (includes others)	p.N353S		99	missense	Tolerated	Benign
16	23713607	Intronic	ERN2			99				Splice Site Loss		187670402
16	24805922	Exonic	TNRC6A	p.R1137H		99	missense	Damaging	Probably Damaging			771133343
16	31230733	Exonic	TRIM72	p.A204T		99	missense		Probably Damaging			769578887
16	31505188	Exonic	C16orf58	p.G258C		99	missense	Tolerated	Possibly Damaging			568158745
16	55559487	Exonic	LPCAT2	p.A80V		99	missense	Tolerated	Benign
16	66600831	Exonic; Intronic	CKLF-CMTM1; CMTM1	p.L139V		99	missense		Probably Damaging
16	67222994	Exonic	EXOC3L1	p.Q46K		99	missense	Tolerated	Benign
16	68265890	Exonic	ESRP2	p.C372S		99	missense	Tolerated	Possibly Damaging			149234558
16	69965100	Promoter; Exonic	WWP2	p.W58C; p.W497C; p.W381C		99	missense	Tolerated	Possibly Damaging	Promoter Loss	FOXC1; SPI1; ETS1; ELF5; ZNF354C; NKX3-1
16	70500809	Exonic	FUK	p.V146M	2	99	missense	Tolerated	Probably Damaging			17881323
16	70884524	Exonic	HYDIN	p.E4160Q	3	99	missense					1798314
16	70891640	Exonic	HYDIN	p.K4088R	1	99	missense					1774416
16	70894024	Exonic	HYDIN	p.A4026T		99	missense					11075798
16	70894087	Exonic	HYDIN	p.T4005A	3	99	missense					1539302
16	70896016	Exonic	HYDIN	p.Q3905fs*5	6	99	frameshift					11337008; 57797337
16	70896033	Exonic	HYDIN	p.V3899M	1	99	missense					1626593
16	70896122	Exonic	HYDIN	p.M3869R	2	99	missense					7192347
16	70897039	Exonic	HYDIN	p.V3840L	1	99	missense					1798325
16	70902559	Exonic	HYDIN	p.V3742I	3	99	missense					1798413
16	70902568	Exonic	HYDIN	p.A3739T	3	99	missense					1774504
16	70917855	Exonic	HYDIN	p.L3316P	3	99	missense					1774331
16	70917931	Exonic	HYDIN	p.A3291P	2	99	missense					1798440
16	70926334	Exonic	HYDIN	p.T3116R		99	missense					1774423
16	70926445	Intronic	HYDIN			99				Splice Site Loss		1798454
16	70942688	Exonic	HYDIN	p.I2694S	1	99	missense					1774449
16	70954513	Exonic	HYDIN	p.K2589R	1	99	missense					1774395
16	70954571	Exonic	HYDIN	p.D2570N		99	missense					8044001
16	70954606	Exonic	HYDIN	p.G2558E	1	99	missense					8044142
16	70954691	Exonic	HYDIN	p.K2530E		99	missense					1798528
16	70954704	Exonic	HYDIN	p.T2521_R2525del	4	99	in-frame					67115747; 375727122
16	70954774	Exonic	HYDIN	p.L2502S	1	99	missense					1798529
16	70954945	Exonic	HYDIN	p.N2445I	1	99	missense					1798532
16	70972620	Exonic	HYDIN	p.R2298G		99	missense					1774360
16	70975565	Exonic	HYDIN	p.Q2276R	1	99	missense					1815707
16	70975667	Exonic	HYDIN	p.Q2242R	1	99	missense					2258307
16	70989299	Exonic	HYDIN	p.V2099M	1	99	missense					1798337
16	70989335	Exonic	HYDIN	p.R2087C	1	99	missense					1774541
16	71007809	Exonic	HYDIN	p.V1718M		99	missense					783762
16	71026076	Exonic	HYDIN	p.V1228L	1	99	missense					1774513
16	71052084	Exonic	HYDIN	p.V1198I		91	missense					201511495
16	71054178	Exonic	HYDIN	p.I1077V	1	99	missense					6416709
16	71061495	Intronic; Exonic	HYDIN	p.*1018Q	3	99	stop loss					1022220
16	71098649	Exonic	HYDIN	p.N751D; p.N741D; p.N724D		99	missense		Probably Damaging			3817211
16	71101200	Exonic	HYDIN	p.T717A; p.T690A; p.T707A	7	99	missense		Possibly Damaging			10744982
16	71122408	Exonic	HYDIN	p.G506D; p.G489D; p.G516D		99	missense	Damaging	Probably Damaging			62040318
16	77228963	Exonic	MON1B	p.Q294K; p.Q403K; p.Q257K		99	missense	Tolerated	Benign
16	81187602	ncRNA; Exonic	PKD1L2	p.R772Q; p.R1457Q		99	missense		Probably Damaging			143576454
16	82033032	Exonic	SDR42E1	p.C289F		99	missense	Activating	Benign
16	84690768	Exonic	KLHL36	p.V119I	1	99	missense		Benign			200588929
16	88504970	Exonic	ZNF469	p.H3670N		99	missense	Tolerated	Benign
16	88599697	Exonic	ZFPM1	p.E444A	5	81	missense	Tolerated	Benign			368520732
16	88599700	Exonic	ZFPM1	p.L446_A447del		87	in-frame					149145771
16	88788677	Exonic	PIEZO1	p.A1635G		99	missense	Tolerated	Benign			746078716
16	89017620	Intronic; Exonic	CBFA2T3; LOC100129697	p.P365R		99	missense					71395352
17	4796321	Exonic	MINK1	p.A767T; p.A695T; p.A750T; p.A787T		87	missense	Tolerated	Benign			752913346
17	5354159	Exonic	DHX33	p.A325T; p.A498T		99	missense	Damaging	Possibly Damaging			143632077
17	7578526	Exonic; 5'UTR	TP53	p.C96F; p.C3F; p.C135F	252	99	missense	Damaging	Possibly Damaging			587781991
17	7630486	Exonic	DNAH2	p.A92E		99	missense		Benign			374375369
17	18631034	Exonic	TRIM16L	p.T55R		96	missense	Activating	Benign			141461321
17	25919606	Exonic	KSR1	p.A281E		96	missense	Tolerated
17	26969991	Exonic	KIAA0100	p.H137Q	1	99	missense		Probably Damaging			149451782
17	29552254	Exonic	NF1	p.N664*		39	frameshift
17	29849043	Exonic	RAB11FIP4	p.R123Q; p.R149Q; p.R30Q; p.R290Q; p.R188Q	1	99	missense	Tolerated	Probably Damaging			139216575
17	33460438	Exonic	NLE1	p.G432S; p.G140S		99	missense	Tolerated	Possibly Damaging			149698227
17	33481741	Exonic	UNC45B	p.C207F		99	missense	Damaging	Probably Damaging
17	33681061	Exonic	SLFN11	p.R406*		99	stop gain					200518229
17	33772618	Exonic	SLFN13	p.E28*		99	stop gain
17	38976888	Intronic; Exonic	TMEM99; KRT10	p.V248M		99	missense		Probably Damaging			201691005
17	39191027	Exonic	KRTAP1-3	p.T16I		99	missense	Tolerated	Benign			140428118
17	39240781	Exonic	KRTAP4-7	p.T108S		99	missense	Tolerated	Benign			372960430
17	39240795	Exonic	KRTAP4-7	p.S113C		54	missense	Tolerated				9894966
17	39305776	Exonic	KRTAP4-5	p.Q82*		99	stop gain					1020425401
17	45214523	Exonic	CDC27	p.N642K; p.N575K; p.N635K; p.N636K		99	missense	Tolerated	Possibly Damaging			62075617
17	45214592	Exonic	CDC27	p.L552F; p.L612F; p.L613F; p.L619F	6	99	missense	Tolerated	Benign			79285536
17	45214600	Exonic	CDC27	p.F550L; p.F611L; p.F610L; p.F617L		99	missense	Tolerated	Benign			112627286
17	45214614	Exonic	CDC27	p.L545P; p.L605P; p.L606P; p.L612P		78	missense	Damaging	Probably Damaging			796427812
17	45214615	Exonic	CDC27	p.L605V; p.L606V; p.L612V; p.L545V		75	missense	Damaging	Probably Damaging			796561781
17	45214617	Exonic	CDC27	p.T611S; p.T544S; p.T604S; p.T605S		78	missense	Damaging	Possibly Damaging			796359371
17	45214633	Exonic	CDC27	p.Y600D; p.Y539D; p.Y606D; p.Y599D	2	99	missense	Damaging	Benign			148087250
17	45214648	Exonic	CDC27	p.Q595E; p.Q534E; p.Q601E; p.Q594E	4	99	missense	Damaging	Possibly Damaging			796969472
17	45214651	Exonic	CDC27	p.I594L; p.I533L; p.I593L; p.I600L	4	99	missense	Tolerated	Benign			796265930
17	45214654	Exonic	CDC27	p.A592T; p.A593T; p.A532T; p.A599T		99	missense	Damaging	Probably Damaging			775321736
17	45214669	Exonic	CDC27	p.K587Q; p.K588Q; p.K594Q; p.K527Q	4	99	missense	Damaging	Possibly Damaging			62075620
17	45214699	Exonic	CDC27	p.S584G; p.S517G; p.S577G; p.S578G	4	99	missense	Damaging	Benign			62075623
17	45221273	Exonic	CDC27	p.F382L; p.F321L; p.F388L		99	missense	Damaging	Possibly Damaging			1141701
17	45221286	Exonic	CDC27	p.S317N; p.S378N; p.S384N		99	missense	Damaging	Possibly Damaging			77440865
17	45221298	Exonic	CDC27	p.L380P; p.L374P; p.L313P		99	missense	Tolerated	Benign			80120716
17	45221317	Exonic	CDC27	p.T307A; p.T368A; p.T374A		99	missense	Tolerated	Benign			79454290
17	45221318	Exonic	CDC27	p.I373M; p.I367M; p.I306M		99	missense	Tolerated	Benign			77739281
17	45229200	Exonic	CDC27	p.Q287K; p.Q348K; p.Q354K		83	missense	Tolerated	Benign			186608264
17	45229209	Exonic	CDC27	p.I345V; p.I284V; p.I351V	2	86	missense	Tolerated	Benign			201447460
17	45229221	Exonic	CDC27	p.E280K; p.E347K; p.E341K		72	missense	Tolerated	Benign			796457670
17	45229228	Exonic	CDC27	p.N338K; p.N277K; p.N344K	2	54	missense	Tolerated	Possibly Damaging			796595683
17	45229234	Exonic	CDC27	p.S342R; p.S275R; p.S336R	2	69	missense	Tolerated	Benign			796852854
17	45234298	Exonic	CDC27	p.L214V; p.L275V	3	99	missense	Tolerated	Possibly Damaging			62077263
17	45234331	Exonic	CDC27	p.T203P; p.T264P		99	missense	Tolerated	Benign			113206140
17	45234343	Exonic	CDC27	p.N199H; p.N260H	2	99	missense	Tolerated	Possibly Damaging			3208659
17	45234360	Exonic	CDC27	p.L254*; p.L193*	3	99	stop gain					62077264
17	45234403	Exonic	CDC27	p.I240L; p.I179L	3	99	missense	Tolerated	Benign			75184508
17	45249316	Intronic; Exonic	CDC27	p.Y73C		59	missense	Tolerated	Benign			62077266
17	45249365	Intronic; Exonic	CDC27	p.A57T		55	missense	Tolerated	Possibly Damaging			62077268
17	45266510	Intronic; Splice Site	CDC27		53	99				Splice Site Loss; ENCODE TFBS	ZNF263; CTBP2; SETDB1; CTCF; GATA2; GTF2F1; CHD2; SMC3; GATA1; YY1; POLR2A; TAF7; ZBTB7A; ATF3; TAF1
17	45266522	5'UTR; Exonic	CDC27	p.E6G	54	99	missense	Damaging	Probably Damaging	ENCODE TFBS	ZNF263; CTBP2; SETDB1; CTCF; GATA2; GTF2F1; CHD2; SMC3; GATA1; YY1; POLR2A; TAF7; ZBTB7A; ATF3; TAF1	62077279
17	45266535	5'UTR; Exonic	CDC27	p.T2A	53	99	missense	Tolerated	Probably Damaging	ENCODE TFBS	ZNF263; CTBP2; SETDB1; CTCF; GATA2; GTF2F1; CHD2; SMC3; GATA1; YY1; POLR2A; TAF7; ZBTB7A; ATF3; TAF1	62077280
17	45897375	Exonic	OSBPL7	p.L55I		99	missense	Damaging	Possibly Damaging
17	48245770	ncRNA; Exonic	SGCA	p.R141S	9	99	missense	Tolerated	Benign			35130237
17	54535266	Exonic	ANKFN1	p.I498V		99	missense		Benign			112824543
17	56619303	Promoter; Exonic	SEPT4; C17orf47	p.R529P		99	missense		Probably Damaging	Promoter Loss	FOXC1; GATA3; SOX9; GATA2	371706623
17	61490919	Exonic	TANC2	p.A1231E		99	missense	Damaging	Probably Damaging
17	63532594	Exonic	AXIN2	p.L662P	2	99	missense	Tolerated	Benign			142476324
17	72368371	Exonic	GPR142	p.R253W; p.R341W	2	99	missense		Benign			199810778
17	72440049	Exonic	GPRC5C	p.P394T; p.P427T		99	missense	Tolerated	Benign			142708564
17	73626918	Splice Site	RECQL5		14	99				Splice Site Loss		142406301
17	76521251	Intronic	DNAH17			99				Splice Site Loss
17	78064114	Intronic; Exonic	CCDC40	p.N1003_T1004delinsK	2	99	in-frame					58374976
17	79414203	Exonic	BAHCC1	p.L1133R		20	missense	Tolerated
17	80887150	Intronic	TBCD			99				Splice Site Loss		187081192
18	9256603	Exonic	ANKRD12	p.R1113Q; p.R1090Q		33	missense	Tolerated	Probably Damaging			757332856
18	10871405	Exonic	PIEZO2	p.G113A		27	missense	Tolerated
18	19098067	Exonic	GREB1L	p.A1782S		93	missense	Damaging	Possibly Damaging
18	60384115	Exonic	PHLPP1	p.P400H		99	missense	Damaging
18	61324214	Exonic	SERPINB3	p.Y207H		54	missense	Damaging	Benign			61733411
19	501714	Intronic; Exonic	MADCAM1	p.P238Q	1	6	missense	Damaging	Benign			78071082
19	519260	Exonic	TPGS1	p.P237L		99	missense	Damaging	Probably Damaging
19	1482387	Exonic	PCSK4	p.A595E		99	missense	Tolerated	Possibly Damaging
19	2230314	Exonic; 3'UTR	PLEKHJ1; DOT1L	p.E228K		99	missense					185888752
19	3806070	Exonic	ZFR2	p.D899E		99	missense	Tolerated	Benign
19	4859631	Exonic	PLIN3	p.L107I		99	missense	Damaging	Probably Damaging			11552104
19	7918207	Exonic	EVI5L	p.Q378H		99	missense	Tolerated	Possibly Damaging
19	9000169	Exonic	MUC16	p.G13530S	1	99	missense		Probably Damaging
19	9000187	Exonic	MUC16	p.V13524I	1	99	missense		Possibly Damaging			994308141
19	9009706	Exonic	MUC16	p.V13007G	2	68	missense		Benign			200995334
19	9019278	Exonic	MUC16	p.A12537T		99	missense		Benign			138748436
19	9021107	Exonic	MUC16	p.G12406R	1	99	missense		Benign			75219945
19	9021118	Exonic	MUC16	p.G12402E	1	99	missense		Benign			79498466
19	9577968	Exonic	ZNF560	p.A552D		99	missense	Damaging	Possibly Damaging
19	9870565	Exonic	ZNF846	p.A95T		99	missense	Tolerated	Benign
19	10665995	Exonic	KRI1	p.R556W	1	99	missense	Damaging	Probably Damaging			200050484
19	10897342	Exonic	DNM2	p.R318W	1	99	missense	Damaging	Possibly Damaging			778020908
19	11031414	Exonic	CARM1	p.P472T		99	missense	Damaging	Probably Damaging
19	11123622	Intronic	SMARCA4		4	99				Splice Site Loss		117611401
19	11227525	Intronic	LDLR		67	99						17248882
19	12297828	Exonic	ZNF136	p.R146Q; p.R212Q; p.R180Q		99	missense	Tolerated	Possibly Damaging			370384772
19	12876921	Exonic	HOOK2	p.H503Y		99	missense	Damaging	Benign			745779203
19	13397596	Exonic	CACNA1A	p.Q1092K; p.Q1093K; p.Q1096K		99	missense	Tolerated	Benign
19	15052352	Exonic	OR7C2	p.A18T	2	99	missense	Tolerated	Benign			760114351
19	15350330	Exonic	BRD4	p.P1150L		99	missense	Damaging	Benign			763347965
19	17660286	Exonic	FAM129C	p.S598Y; p.S567Y; p.S324Y		99	missense		Possibly Damaging			150586223
19	20229261	Exonic	ZNF90	p.L300I		99	missense	Damaging	Probably Damaging			565386984
19	22941487	Exonic	ZNF99	p.W408C		77	missense	Tolerated
19	34717312	Intronic; Splice Site	LSM14A			50				Splice Site Loss		13343897
19	35850712	Exonic	FFAR3	p.M307T		99	missense	Tolerated	Benign			779015693
19	36218134	Exonic	KMT2B	p.D1361N		99	missense	Tolerated	Benign
19	37239894	Exonic	ZNF850	p.R683I; p.R651I		99	missense	Tolerated
19	38230534	Exonic	ZNF573	p.R284H; p.R286H; p.R198H; p.R228H		99	missense	Tolerated	Benign			35405939
19	39002913	Exonic	RYR1	p.V3088M	10	99	missense		Probably Damaging			145044872
19	40225063	Exonic	CLC	p.Q55K		99	missense	Tolerated	Benign
19	40719701	Exonic	MAP3K10	p.W705C		99	missense	Tolerated	Possibly Damaging
19	41822328	5'UTR; Exonic	CCDC97	p.S29I		99	missense	Damaging	Benign
19	44739164	Exonic	ZNF227	p.Q143R; p.Q166R; p.Q115R; p.Q194R; p.Q97R		99	missense	Tolerated	Benign			759874039
19	45575292	Exonic	ZNF296	p.G332V		99	missense	Tolerated	Possibly Damaging
19	47920155	Exonic	MEIS3	p.R84H; p.R81H		99	missense	Damaging	Benign			150969429
19	49641581	Exonic	PPFIA3	p.S658F	1	99	missense	Damaging	Probably Damaging
19	50154190	Exonic	SCAF1	p.G182R		99	missense	Damaging	Benign			151252460
19	50249950	Exonic	TSKS	p.E257K		99	missense		Benign			76911687
19	50332271	Exonic	MED25	p.P150Q		99	missense	Damaging	Probably Damaging
19	50368392	Exonic	PNKP	p.Q164K		99	missense	Tolerated	Benign
19	53740575	Exonic	ZNF677	p.I469fs*23		99	frameshift
19	54308576	Exonic	NLRP12	p.C792F; p.C791F		99	missense	Damaging	Possibly Damaging			764737123
19	55239223	Exonic	KIR3DL3	p.V168I	3	99	missense	Tolerated	Benign			270790
19	55239263	Exonic	KIR3DL3	p.S181F	1	99	missense	Tolerated	Possibly Damaging
19	55241172	Exonic	KIR3DL3	p.N290T		99	missense	Activating	Benign			2302422
19	55253465	Exonic	KIR2DL1/KIR2DL3	p.P37R	1	99	missense	Damaging	Benign
19	55253552	Exonic	KIR2DL1/KIR2DL3	p.F66Y	4	99	missense	Tolerated	Benign			78713511
19	55255377	Exonic	KIR2DL1/KIR2DL3	p.R169C	3	99	missense	Tolerated	Benign			200686594
19	55258831	Exonic	KIR2DL1/KIR2DL3	p.E237K	2	99	missense	Tolerated	Benign
19	55316329	Exonic	KIR2DL4	p.Y53C	4	99	missense	Tolerated	Benign			618835
19	55358655	Exonic	KIR2DS4 (includes others)	p.Y220C; p.Y237C	2	99	missense					113664264
19	57037309	Exonic	ZNF471	p.E551*; p.E625*		99	stop gain
19	57868007	Exonic	ZNF304	p.G215E; p.G257E; p.G165E; p.G304E		99	missense	Damaging	Benign
20	3127657	Intronic; Exonic	FASTKD5; UBOX5	p.A687E		99	missense	Tolerated	Benign
20	3211579	ncRNA; Exonic	SLC4A11	p.D433H; p.D390H; p.D406H		99	missense	Damaging	Probably Damaging	Splice Site Loss
20	17601394	Exonic	RRBP1	p.A725D		99	missense		Possibly Damaging
20	18005483	Exonic	OVOL2	p.R77W; p.R209W		99	missense	Damaging	Probably Damaging			372364390
20	18470623	Exonic	RBBP9	p.R116C		99	missense	Damaging	Probably Damaging			145407527
20	23029138	Exonic	THBD	p.P335L	1	99	missense	Tolerated	Benign
20	31531479	Exonic	EFCAB8	p.T943K		99	missense
20	34242842	Promoter; Exonic; Intronic	CPNE1; RBM12	p.T135S		99	missense	Tolerated	Possibly Damaging	Promoter Loss	FOXC1
20	34242844	Promoter; Exonic; Intronic	CPNE1; RBM12	p.V134G		99	missense	Damaging	Possibly Damaging	Promoter Loss	FOXC1
20	34618542	ncRNA; Exonic; 3'UTR	CNBD2	p.R564Q		99	missense	Damaging	Possibly Damaging			199880459
20	35262953	Exonic	SLA2	p.P44L		99	missense	Damaging	Probably Damaging			145656453
20	36640208	Exonic	TTI1	p.A671T		99	missense	Damaging	Probably Damaging			754058600
20	40049862	Exonic	CHD6	p.L1805V		99	missense	Tolerated	Benign			758158037
20	44839036	Exonic	CDH22	p.G399D		99	missense	Tolerated	Benign			573144704
20	58322895	Intronic	PHACTR3			99				Splice Site Loss
20	61477113	Intronic; Exonic	DPH3P1; TCFL5	p.S33Y		99	missense		Benign
20	62373390	Exonic	SLC2A4RG	p.P187L		99	missense	Damaging	Possibly Damaging			975188087
21	31744455	Exonic	KRTAP13-2	p.R26L		99	missense	Tolerated	Benign
21	36042462	Exonic	CLIC6	p.G259S		51	missense	Tolerated	Benign			62213789
21	42551425	Intronic; Exonic	PLAC4; BACE2	p.R44P		99	missense		Benign			5019195
21	42551432	Intronic; Exonic	PLAC4; BACE2	p.R42fs*67		99	frameshift
21	42843845	Exonic	TMPRSS2	p.F321L; p.F358L		99	missense	Tolerated	Benign
21	43411662	Exonic	ZBTB21	p.S647N; p.S848N		99	missense	Tolerated	Possibly Damaging			141120816
21	45550499	Exonic	LOC102724159/PWP2	p.N869T	1	99	missense	Tolerated	Benign			148288077
21	47704612	Promoter; Exonic	MCM3AP; YBEY	p.V197L	1	99	missense	Tolerated	Benign	Promoter Loss	FOXC1	147601190
22	18613800	Exonic	TUBA8	p.G416E; p.G350E		99	missense	Tolerated	Possibly Damaging
22	19223374	Exonic	CLTCL1	p.V272L		99	missense	Tolerated	Benign
22	20229787	Exonic	RTN4R	p.P290L		99	missense	Damaging	Probably Damaging
22	20229976	Exonic	RTN4R	p.R227H	1	99	missense	Damaging	Benign			576939822
22	21998448	Exonic	SDF2L1	p.G217D		99	missense	Tolerated	Benign			115168940
22	25115524	ncRNA; Exonic	PIWIL3	p.Y846C; p.Y855C		99	missense	Damaging	Probably Damaging			115937238
22	25424579	Exonic	KIAA1671	p.P205T		99	missense	Tolerated	Benign			13054858
22	25425282	Exonic	KIAA1671	p.K439R	4	99	missense	Tolerated	Possibly Damaging			17667531
22	32590334	Promoter; Exonic; 5'UTR; Intronic	RFPL2	p.R88K		99	missense		Benign	Promoter Loss	ZEB1	372631787
22	37524602	Exonic	IL2RB	p.A397V		99	missense	Tolerated	Benign
22	37538521	Exonic	IL2RB	p.V79M	3	99	missense	Tolerated	Benign			149508414
22	38039653	ncRNA; Exonic	SH3BP1; LOC101927051	p.L159P		99	missense	Damaging	Probably Damaging
22	39477217	Exonic; ncRNA	APOBEC3G	p.I140F; p.I151F; p.I84F		99	missense	Damaging	Probably Damaging			758889931
22	45972941	Exonic	FBLN1	p.R642L	3	99	missense		Benign			143377110
22	46594468	Exonic	PPARA	p.S63*		99	stop gain
22	46658832	Exonic	PKDREJ	p.V130M	2	84	missense	Tolerated	Benign			555983963
22	50017902	Splice Site	C22orf34			99				Splice Site Loss
22	50943895	Exonic	LMF2	p.G330S		99	missense	Tolerated	Benign			772437586
X	2825622	Exonic	ARSD	p.G491V		99	missense	Damaging	Probably Damaging
X	3239838	Exonic	MXRA5	p.M1296I		42	missense	Tolerated	Benign
X	3241138	Exonic	MXRA5	p.M863T		99	missense	Tolerated	Benign			373025245
X	48542280	Exonic	WAS	p.R13Q	24	99	missense	Tolerated	Benign	ENCODE TFBS	ZNF263; ELF1; TBP; POLR2A; NFKB1; GABPA; TAF1
X	48925388	Exonic	CCDC120	p.A545T; p.A533T; p.A580T	1	30	missense	Tolerated	Benign			181634176
X	50053738	Intronic; Exonic	CCNB3	p.K857Q		99	missense	Damaging	Benign			139478498
X	55172537	Exonic; Intronic; 3'UTR	FAM104B	p.R110*; p.R107*; p.R111*; p.R109*	2	99	stop gain					1047054
X	55172645	Exonic; ncRNA; 3'UTR	FAM104B	p.D71N; p.D73N; p.D75N; p.D74N		99	missense	Tolerated	Benign			1047042
X	55172675	Exonic; ncRNA; 3'UTR	FAM104B	p.G65S; p.G64S; p.G63S; p.G61S		99	missense	Tolerated	Probably Damaging			751109928
X	55172687	Exonic; ncRNA; 3'UTR	FAM104B	p.S61G; p.S59G; p.S60G; p.S57G	3	99	missense	Tolerated	Benign			1047037
X	55172708	Exonic; ncRNA; 3'UTR	FAM104B	p.I54L; p.I53L; p.I52L; p.I50L		99	missense	Tolerated	Benign			1047034
X	55185656	Exonic; ncRNA	FAM104B	p.R9I; p.R8I; p.R6I	4	99	missense	Damaging	Probably Damaging			867116961
X	70146875	Exonic	SLC7A3	p.E435Q		66	missense	Tolerated	Benign			771991925
X	76938028	Exonic	ATRX	p.R869Q; p.R907Q	1	99	missense	Tolerated	Benign			143413618
X	76938483	Exonic	ATRX	p.N755K; p.N717K		36	missense	Tolerated	Benign
X	108917698	Exonic	ACSL4	p.S312I; p.S353I		15	missense	Damaging	Possibly Damaging
X	114541277	Exonic	LUZP4	p.E202Q; p.E284Q		99	missense	Tolerated	Benign			141415241
X	114541288	Exonic	LUZP4	p.V199_L205dup; p.V281_L287dup		99	in-frame
X	129546514	Exonic	RBMX2	p.G221R	1	27	missense	Tolerated	Benign			199972296
X	131234729	Exonic	FRMD7	p.K25E		63	missense	Tolerated	Possibly Damaging
X	139038892	Exonic	CXorf66	p.K83N		58	missense	Damaging	Benign
X	149101934	Exonic	CXorf40A/CXorf40B	p.C53W	5	81	missense	Activating	Benign			542089
X	152990759	Promoter; Exonic	BCAP31; ABCD1	p.N13T	12	48	missense	Tolerated	Benign	Promoter Loss; ENCODE TFBS	MZF1_5-13; E2F6; MZF1_1-4; Arnt::Ahr	183021839
M	3421	Exonic	MT-ND1	p.V39I	3	99	missense
M	4216	Exonic	MT-ND1	p.Y304H	12	99	missense					1599988
M	8860	Exonic	MT-ATP6	p.T112A	33	-	missense					2001031
M	10398	Exonic	MT-ND3	p.T114A	36	-	missense					2853826
M	11719	Exonic	MT-ND4	p.G320G	14	-	synonymous					2853495
M	13708	Exonic	MT-ND5	p.A458T	28	99	missense					28359178
M	14766	Exonic	MT-CYB	p.T7I	19	-	missense					193302980; 527236041
M	14798	Exonic	MT-CYB	p.F18L	10	99	missense					28357681
M	15326	Exonic	MT-CYB	p.T194A	50	-	missense					2853508
M	15452	Exonic	MT-CYB	p.L236I	8	99	missense					193302994; 527236209

## Sheet: CHP212
Chromosome	Position	Gene Region	Gene Symbol	Protein Variant	Variant Findings	Sample Genotype Quality	Translation Impact	SIFT Function Prediction	PolyPhen-2 Function Prediction	Regulatory Site	Regulator	dbSNP ID	Custom: RPA	Custom: Dels	Custom: AN
1	6012770	Exonic; ncRNA; 5'UTR; Intronic	NPHP4	p.H267L	3	39	missense	Tolerated	Benign			201124357		0	2
1	6501070	Exonic	ESPN	p.S312L	1	33	missense	Tolerated	Benign			189442618		0	2
1	6528150	Promoter; Exonic; Intronic	PLEKHG5; TNFRSF25	p.T993P; p.T972P; p.T995P; p.T916P; p.T985P	2	96	missense	Tolerated	Benign	Promoter Loss	TFAP2A	187886272		0	2
1	8074079	Exonic	ERRFI1	p.D194Y		99	missense	Tolerated	Benign			776359721		0	2
1	8419906	Exonic	RERE	p.R625L; p.R1179L		84	missense	Tolerated	Benign					0	2
1	13718811	Exonic	PRAMEF17	p.V425A		6	missense	Damaging	Benign			560988655		0	2
1	17708568	Exonic	PADI6	p.R221fs*13		99	frameshift						2		2
1	33236980	Intronic; Exonic	KIAA1522	p.P675T; p.P734T		99	missense	Damaging	Probably Damaging			754425789		0	2
1	42048869	Exonic	HIVEP3	p.P534A		99	missense	Tolerated	Benign			150413814		0	2
1	42922633	Promoter; Exonic; 5'UTR; Intronic	PPCS; ZMYND12	p.R133W	66	99	missense	Damaging	Possibly Damaging	ENCODE TFBS	ELF1; SPI1; POLR2A; TRIM28; TAF1	199807362		0	2
1	67591575	ncRNA; Exonic	C1orf141	p.S31R		49	missense	Damaging						0	2
1	112305578	Exonic	DDX20	p.M423del		99	in-frame					538821511	3		2
1	115256530	Exonic	NRAS	p.Q61K	1635	99	missense	Damaging	Possibly Damaging			121913254		0	2
1	117142700	Exonic	IGSF3	p.S631I; p.S651I	6	99	missense	Tolerated	Possibly Damaging			75947003		0	2
1	117142736	Exonic	IGSF3	p.I639T; p.I619T	4	99	missense	Damaging	Benign			75067537		0	2
1	117142868	Exonic	IGSF3	p.W595*; p.W575*	2	99	stop gain					61730489		0	2
1	117142869	Exonic	IGSF3	p.W595R; p.W575R	4	99	missense	Activating	Benign			78806598		0	2
1	117146504	Exonic	IGSF3	p.R476C; p.R456C		99	missense	Damaging	Probably Damaging			61786577		0	2
1	117146563	Exonic	IGSF3	p.T436M; p.T456M	2	99	missense	Tolerated	Benign			61786578		0	2
1	117146592	Exonic	IGSF3	p.E446D; p.E426D	2	99	missense	Tolerated	Benign			532709767		0	2
1	117156459	Exonic	IGSF3	p.D254N	3	99	missense	Damaging	Probably Damaging			61786651		0	2
1	120465262	Exonic	NOTCH2	p.V1667I	11	99	missense	Tolerated	Benign			17024517		0	2
1	151150571	Intronic; Exonic	VPS72	p.R205W		99	missense	Damaging	Probably Damaging			371510036		0	2
1	151787451	Exonic	RORC	p.S250N; p.S229N		99	missense	Tolerated	Benign			41263732		0	2
1	152187303	Exonic	HRNR	p.S2268A		99	missense	Tolerated	Possibly Damaging			12145371		0	2
1	152187584	Exonic	HRNR	p.R2174Q	1	99	missense	Tolerated	Benign			773976845		0	2
1	152192927	Exonic	HRNR	p.S393T		99	missense	Tolerated	Benign			147288664		0	2
1	153665650	Exonic	NPR1	p.L1034F	1	99	missense	Tolerated	Possibly Damaging			116245325		0	2
1	155451245	Exonic	ASH1L	p.Q472H		99	missense	Tolerated	Benign			560144458		0	2
1	156824054	Intronic; Exonic	NTRK1; INSRR	p.R43C	1	99	missense	Damaging	Possibly Damaging			140386495		0	2
1	173884010	Exonic	SERPINC1	p.V30E	9	99	missense		Benign			2227624		0	2
1	179965804	Exonic	CEP350	p.R171P		99	missense	Damaging	Benign					0	2
1	182544584	Exonic	RNASEL	p.N723K		99	missense	Tolerated	Benign					0	2
1	183197677	Exonic	LAMC2	p.A546D	1	99	missense	Damaging	Possibly Damaging			140949383		0	2
1	197297965	Exonic; ncRNA	CRB1	p.V93M; p.V162M	19	99	missense	Tolerated	Benign			137853138		0	2
1	205028229	ncRNA; Exonic	CNTN2	p.L169F		99	missense	Tolerated	Benign			142502980		0	2
1	217604632	Exonic	GPATCH2	p.T481M		99	missense	Damaging	Benign			144680521		0	2
1	230904981	Exonic	CAPN9	p.H254R; p.H191R		99	missense	Damaging	Probably Damaging			144353051		0	2
1	237024428	Intronic; Exonic	MTR	p.I276F; p.I683F		61	missense	Damaging	Probably Damaging					0	2
1	245530583	Exonic	KIF26B	p.N305H		99	missense	Damaging	Probably Damaging			114860672		0	2
1	247013595	ncRNA; Exonic	AHCTF1	p.K1905E; p.K1914E		99	missense	Tolerated				149899496		0	2
1	248309038	Exonic	OR2M5	p.K197E		99	missense	Tolerated	Benign			200416647		0	2
1	248309044	Exonic	OR2M5	p.L199I		99	missense	Tolerated	Benign			146509158		0	2
1	248309068	Exonic	OR2M5	p.I207L		99	missense	Activating	Benign			147727887		0	2
1	248309095	Exonic	OR2M5	p.A216T	1	99	missense	Tolerated	Benign			143666857		0	2
1	248487443	Exonic	OR2M7	p.L143R		99	missense	Tolerated	Probably Damaging			138046249		0	2
2	1926198	Exonic	MYT1L	p.M448T		99	missense	Tolerated	Possibly Damaging					0	2
2	20824605	Exonic	HS1BP3	p.P224L		99	missense	Damaging	Possibly Damaging			144429298		0	2
2	21231441	Exonic	APOB	p.P2767S		99	missense	Damaging	Possibly Damaging			138465008		0	2
2	25061315	Exonic	ADCY3	p.S511L		99	missense	Tolerated	Benign	Splice Site Loss		139407103		0	2
2	27282128	ncRNA; Exonic	AGBL5	p.G649S		99	missense	Tolerated	Benign			139222593		0	2
2	46707808	Exonic	TMEM247	p.Q128E		51	missense	Damaging	Probably Damaging			74318890		0	2
2	71741051	Exonic	DYSF	p.Q252Q; p.Q253Q; p.Q221Q; p.Q222Q		99	synonymous			Splice Site Loss				0	2
2	95542363	Exonic	TEKT4	p.A204G; p.A386G		99	missense	Damaging	Probably Damaging			112631866		0	2
2	95542377	Exonic	TEKT4	p.R391C; p.R209C	1	99	missense	Tolerated	Benign			72817671		0	2
2	95542416	Exonic	TEKT4	p.I404V; p.I222V		99	missense	Damaging	Possibly Damaging			142133592		0	2
2	95542476	Exonic	TEKT4	p.R242C; p.R424C		99	missense	Tolerated	Benign			1052809		0	2
2	96521512	Exonic	ANKRD36C	p.C1865W		63	missense					78536198		0	2
2	127961026	Exonic	CYP27C1	p.Y34H		99	missense	Tolerated	Benign			139058558		0	2
2	133547739	Exonic	NCKAP5	p.G317S		99	missense	Tolerated	Benign					0	2
2	141115595	Exonic	LRP1B	p.R3783Q		99	missense	Tolerated	Benign			148734150		0	2
2	152483662	Exonic	NEB	p.S3158T; p.S3401T	1	99	missense		Probably Damaging			199847072		0	2
2	169948388	Exonic	DHRS9	p.L224fs*21; p.L284fs*21		99	frameshift					756920263	8		2
2	179404498	Exonic; ncRNA	TTN-AS1; TTN	p.A31124G; p.A23700G; p.A23892G; p.A32765G; p.A23825G; p.A30197G	18	99	missense		Probably Damaging			72648273		0	2
2	179453636	Exonic	TTN	p.R11874H; p.R11999H; p.R20939H; p.R18371H; p.R19298H; p.R12066H		99	missense		Probably Damaging			777095470		0	2
2	179454530	Exonic	TTN	p.R19000Q; p.R11701Q; p.R11768Q; p.R20641Q; p.R18073Q; p.R11576Q	16	99	missense		Probably Damaging			199895260		0	2
2	179603903	Exonic; Intronic	TTN	p.T4686K; p.T4323K; p.T4369K; p.T4515K; p.T4448K		99	missense		Benign					0	2
2	179610967	Exonic; Intronic	TTN	p.C5387Y	7	99	missense	Tolerated	Benign			72648913		0	2
2	220111887	Promoter; Exonic; Intronic	GLB1L; STK16	p.L120P	1	99	missense	Damaging	Probably Damaging	Promoter Loss	SPIB; SPI1; ETS1; FEV; ELF5	200960549		0	2
2	220313933	Exonic	SPEG	p.R685G		99	missense		Benign			767316023		0	2
2	228858308	Intronic; Exonic	SPHKAP	p.L1555I	1	99	missense	Tolerated	Benign			192502309		0	2
2	242065751	Exonic	PASK	p.P825fs*8; p.P860fs*8		99	frameshift					752277131	3		2
3	10088407	Exonic	FANCD2		1	99	unknown					369823368			2
3	11070958	Exonic	SLC6A1	p.L295I; p.L237I; p.L415I	1	99	missense	Tolerated	Benign			112095333		0	2
3	14220032	ncRNA; Promoter; Exonic	XPC; LSM3	p.G13R	132	99	missense	Tolerated	Benign	Promoter Loss; ENCODE TFBS	TFAP2A; MEF2A; ZNF263; TFAP2C; TBP; JUND; CCNT2; HNF4G; PAX5; FOS; NRF1; GTF2F1; GATA1; MZF1_1-4; NFKB1; FOSL2; YY1; POLR2A; HEY1; HNF4A; E2F1; HMGN3; TAF1	201273381		0	2
3	39307832	Exonic	CX3CR1	p.T57A; p.T89A	1	99	missense	Damaging	Benign			199811198		0	2
3	49027846	Exonic	P4HTM	p.R53S	23	99	missense		Benign	ENCODE TFBS	POLR2A; E2F1	372623573		0	2
3	51992282	Exonic	PCBP4	p.T336M; p.T293M		99	missense	Damaging	Possibly Damaging			149632053		0	2
3	52941584	Exonic	SFMBT1	p.A691V		99	missense	Tolerated	Benign					0	2
3	63981399	Exonic	ATXN7	p.A634V; p.A489V	3	99	missense	Tolerated	Benign			138640161		0	2
3	75714298	Exonic	FRG2C	p.Q93R	2	99	missense	Tolerated	Benign			74714110		0	2
3	75714337	Exonic	FRG2C	p.I106S	2	99	missense	Activating	Benign			73840323		0	2
3	75714345	Exonic	FRG2C	p.D109Y	1	99	missense	Damaging	Benign			73840324		0	2
3	75714702	Exonic	FRG2C	p.N120S	2	99	missense	Tolerated	Benign			62247157		0	2
3	75714771	Exonic	FRG2C	p.D143G		99	missense	Tolerated	Probably Damaging					0	2
3	75714788	Exonic	FRG2C	p.S149R		99	missense	Tolerated	Benign					0	2
3	75714806	Exonic	FRG2C	p.R156fs*10	4	99	frameshift					144577984	3		2
3	75714807	Exonic	FRG2C	p.G155E	2	99	missense	Damaging	Probably Damaging			62247158		0	2
3	75714809	Exonic	FRG2C	p.R156C	2	99	missense	Damaging	Benign			77371781		0	2
3	75714819	Exonic	FRG2C	p.R159Q	2	99	missense	Tolerated	Benign			74497996		0	2
3	75714831	Exonic	FRG2C	p.R163Q	2	99	missense	Tolerated	Benign			138192454		0	2
3	75714840	Exonic	FRG2C	p.E166G		99	missense	Tolerated	Benign					0	2
3	75714843	Exonic	FRG2C	p.V167D		99	missense	Tolerated	Benign					0	2
3	75714917	Exonic	FRG2C	p.A192T	1	99	missense	Tolerated	Benign			75138472		0	2
3	75714929	Exonic	FRG2C	p.A196T	3	99	missense	Tolerated	Possibly Damaging					0	2
3	75714950	Exonic	FRG2C	p.L203M	4	99	missense	Tolerated	Probably Damaging			73840338		0	2
3	75715118	Exonic	FRG2C	p.A259T	1	99	missense		Benign			73840339		0	2
3	75715124	Exonic	FRG2C	p.P261S	1	99	missense		Probably Damaging			72503535		0	2
3	75715173	Exonic	FRG2C	p.A277V		99	missense		Probably Damaging					0	2
3	75715181	Exonic	FRG2C	p.G280R	1	99	missense		Probably Damaging					0	2
3	75779602	Exonic; 3'UTR	ZNF717	p.*799S		99	stop loss							0	2
3	75779644	Exonic; 3'UTR	ZNF717	p.C785F		99	missense					112949302		0	2
3	75779650	Exonic; 3'UTR	ZNF717	p.S783*		99	stop gain					200767888		0	2
3	75779680	Exonic; 3'UTR	ZNF717	p.M773T		88	missense					78431785		0	2
3	75779704	Exonic; 3'UTR	ZNF717	p.G765E		99	missense					113111534		0	2
3	75779756	Exonic; 3'UTR	ZNF717	p.C748R		99	missense					143213815		0	2
3	75779762	Exonic; 3'UTR	ZNF717	p.L746I		99	missense					73841587		0	2
3	75779769	Exonic	ZNF717	p.V114L; p.V107L; p.R743S	1	99	missense			Splice Site Loss		72503549		0	2
3	75781243	Exonic	ZNF717	p.I103V; p.V732V; p.I96V	1	99	missense; synonymous	Tolerated				62250085		0	2
3	75781272	Exonic	ZNF717	p.V723L; p.G93V; p.G86V		99	missense	Tolerated		Splice Site Loss		79724453		0	2
3	75786132	Promoter; Exonic; Intronic	ZNF717	p.Q881R; p.Q831R		99	missense	Tolerated	Benign	Promoter Loss	TFAP2A; Hand1::Tcfe2a; NFIC	75085872		0	2
3	75786163	Promoter; Exonic; Intronic	ZNF717	p.E821K; p.E871K		99	missense	Tolerated	Benign	Promoter Loss	Hltf; FOXC1			0	2
3	75786211	Promoter; Exonic; Intronic	ZNF717	p.S805P; p.S855P		99	missense	Damaging	Benign	Promoter Loss	Pax2	77715040		0	2
3	75786243	Promoter; Exonic; Intronic	ZNF717	p.C844Y; p.C794Y	1	99	missense	Damaging	Probably Damaging	Promoter Loss	Pdx1; FOXC1; GATA2; Hltf	139633377		0	2
3	75786245	Promoter; Exonic; Intronic	ZNF717	p.R793S; p.R843S		99	missense	Damaging	Benign	Promoter Loss	GATA2; Hltf; FOXC1	149660902		0	2
3	75786256	Promoter; Exonic; Intronic	ZNF717	p.K840*; p.K790*	1	99	stop gain			Promoter Loss	REL; NFATC2; NF-kappaB; ETS1; RELA	113251431		0	2
3	75786278	Promoter; Exonic; Intronic	ZNF717	p.H832Q; p.H782Q	1	99	missense	Damaging	Possibly Damaging	Promoter Loss	GATA2; FOXC1	79811623		0	2
3	75786355	Promoter; Exonic; Intronic	ZNF717	p.T807S; p.T757S	1	99	missense	Damaging	Benign			80256387		0	2
3	75786379	Promoter; Exonic; Intronic	ZNF717	p.T749A; p.T799A		99	missense	Tolerated	Benign			80170761		0	2
3	75786628	Promoter; Exonic; Intronic	ZNF717	p.Q716E; p.Q666E	2	99	missense	Tolerated	Benign	Promoter Loss	Hltf	3009023		0	2
3	75786942	Promoter; Exonic; Intronic	ZNF717	p.R561I; p.R611I		99	missense	Damaging	Benign			2918517		0	2
3	75787159	Promoter; Exonic; Intronic	ZNF717	p.E489K; p.E539K		99	missense	Tolerated	Benign			77322475		0	2
3	75787405	Promoter; Exonic; Intronic	ZNF717	p.G457R; p.G407R		99	missense	Damaging	Possibly Damaging	Promoter Loss	REL; SPIB; NFATC2; ETS1; ZNF354C	73843014		0	2
3	75787464	Exonic; microRNA; Intronic	ZNF717	p.R387K; p.R437K	1	99	missense	Tolerated	Benign	microRNA		74861398		0	2
3	75787476	Exonic; microRNA; Intronic	ZNF717	p.S433N; p.S383N		99	missense	Tolerated	Benign	microRNA		113228636		0	2
3	75787516	Exonic; Intronic	ZNF717	p.E370Q; p.E420Q	1	99	missense	Damaging	Possibly Damaging			79870536		0	2
3	75787519	Exonic; Intronic	ZNF717	p.G419W; p.G369W	1	99	missense	Damaging	Probably Damaging					0	2
3	75787726	Exonic; Intronic	ZNF717	p.R300C; p.R350C	1	99	missense	Tolerated	Possibly Damaging			1962893		0	2
3	75787729	Exonic; Intronic	ZNF717	p.R299C; p.R349C		99	missense	Tolerated	Benign			373583704		0	2
3	75787732	Exonic; Intronic	ZNF717	p.F348V; p.F298V		99	missense	Damaging	Possibly Damaging			74776730		0	2
3	75787918	Exonic; Intronic	ZNF717	p.V236I; p.V286I		99	missense	Tolerated	Benign			78153004		0	2
3	75787926	Exonic; Intronic	ZNF717	p.Y233C; p.Y283C		99	missense	Damaging	Benign			79067505		0	2
3	75787927	Exonic; Intronic	ZNF717	p.Y283H; p.Y233H		99	missense	Damaging	Benign			75388892		0	2
3	75787962	Exonic; Intronic	ZNF717	p.T221S; p.T271S	1	55	missense	Tolerated	Benign			79540623		0	2
3	75787996	Exonic; Intronic	ZNF717	p.G210R; p.G260R	1	99	missense	Tolerated	Possibly Damaging			78640256		0	2
3	75788010	Exonic; Intronic	ZNF717	p.V205G; p.V255G	1	99	missense	Tolerated	Benign			3009006		0	2
3	75788023	Exonic; Intronic	ZNF717	p.V201I; p.V251I	1	99	missense	Tolerated	Benign			76889571		0	2
3	75788028	Exonic; Intronic	ZNF717	p.S249*; p.S199*		99	stop gain					77971486		0	2
3	75788068	Exonic; Intronic	ZNF717	p.F186V; p.F236V	1	99	missense	Tolerated	Benign			74357986		0	2
3	75788115	Exonic; Intronic	ZNF717	p.T170M; p.T220M	1	99	missense	Tolerated	Benign			62246570		0	2
3	75788130	Exonic; Intronic	ZNF717	p.G215V; p.G165V		99	missense	Damaging	Benign			113708852		0	2
3	75788150	Exonic; Intronic	ZNF717	p.Q160fs*3; p.Q210fs*3	3	99	frameshift					143871834	1		2
3	75788158	Exonic; Intronic	ZNF717	p.L156V; p.L206V		99	missense	Damaging	Benign			3009004		0	2
3	75788199	Exonic; Intronic	ZNF717	p.H192R; p.H142R		99	missense	Tolerated	Benign			77110669		0	2
3	75788226	Exonic; Intronic	ZNF717	p.C133F; p.C183F		99	missense	Damaging	Benign			74816619		0	2
3	75788281	Exonic; Intronic	ZNF717	p.M115V; p.M165V	2	99	missense	Tolerated	Benign			76243986		0	2
3	75788292	Exonic; Intronic	ZNF717	p.D111V; p.D161V	2	99	missense	Tolerated	Benign			73843015		0	2
3	75788316	Exonic; Intronic	ZNF717	p.G103E; p.G153E		99	missense	Tolerated	Possibly Damaging			79165653		0	2
3	75788434	Exonic; Intronic	ZNF717	p.Q64K; p.Q114K		99	missense	Tolerated	Benign			4011155		0	2
3	75790444	Exonic	ZNF717	p.P37L; p.P80L; p.P87L		99	missense	Tolerated	Benign			1971517		0	2
3	75790513	Exonic	ZNF717	p.Y64C; p.Y14C; p.Y57C	1	99	missense	Tolerated	Benign			2918519		0	2
3	75790516	Exonic	ZNF717	p.H13L; p.H56L; p.H63L		99	missense	Tolerated	Benign			201105907		0	2
3	75790770	Exonic	ZNF717	p.V52L; p.V9L; p.V59L	4	99	missense	Tolerated	Benign					0	2
3	75790778	Exonic	ZNF717	p.S49N; p.S6N; p.S56N	4	99	missense	Tolerated	Benign					0.05	2
3	75790791	Exonic	ZNF717	p.L52V; p.L2V; p.L45V		99	missense	Damaging	Possibly Damaging			72503552		0	2
3	97661162	Exonic; 3'UTR	CRYBG3; RIOX2	p.R2900Q		99	missense	Damaging				766020804		0	2
3	111264012	ncRNA; Exonic	CD96	p.V61I	1	99	missense	Tolerated	Benign			150450686		0	2
3	119134366	Exonic	ARHGAP31	p.A1197D		99	missense	Damaging	Probably Damaging			760212220		0	2
3	119134444	Exonic	ARHGAP31	p.E1223G		99	missense	Damaging	Benign					0	2
3	121202430	Splice Site	POLQ			59				Splice Site Loss		761787398		0	2
3	121416529	Exonic	GOLGB1	p.E947D; p.E942D; p.E908D; p.E867D		99	missense	Tolerated	Possibly Damaging					0	2
3	127323548	ncRNA; Exonic	MCM2	p.A112T	1	99	missense	Tolerated	Possibly Damaging					0	2
3	148802642	Promoter; Exonic	HLTF-AS1; HLTF	p.Y19D		99	missense		Probably Damaging	Promoter Loss	YY1; FOXC1			0	2
3	158390222	Intronic; Exonic	GFM1; LXN	p.V16M	21	99	missense	Damaging	Probably Damaging	ENCODE TFBS	ELK4; POLR2A; E2F1	116725077		0	2
3	164767650	Exonic	SI	p.V509A		64	missense	Tolerated	Possibly Damaging			551453053		0	2
3	186456934	Exonic	KNG1	p.T326I; p.T290I		99	missense	Damaging	Probably Damaging			376870012		0	2
3	194080335	Exonic	LRRC15	p.E486K; p.E480K	2	99	missense	Tolerated	Benign			138851418		0	2
4	367142	Intronic; Exonic	ZNF141	p.T230A; p.T306A		99	missense	Tolerated	Benign			539002588		0	2
4	7788024	Exonic	AFAP1	p.R476H		99	missense	Damaging	Probably Damaging			138842991		0	2
4	39254828	Exonic	WDR19	p.Y771S; p.Y931S	4	99	missense	Tolerated	Benign			187546086		0	2
4	79400690	Exonic	FRAS1	p.D2754G		99	missense	Damaging	Probably Damaging			777561566		0	2
4	83748656	Exonic	SEC31A	p.P1038T; p.P999T; p.P900T; p.P1053T; p.P1033T; p.P939T; p.P1014T		99	missense	Tolerated	Benign					0	2
4	120177489	Exonic	USP53	p.K154R		99	missense	Damaging	Probably Damaging			61736682		0	2
4	123814143	Exonic; 3'UTR	NUDT6; FGF2	p.T95I; p.T264I		99	missense	Tolerated	Probably Damaging			140973799		0	2
4	128865055	Exonic	MFSD8	p.W97C	2	99	missense	Tolerated	Possibly Damaging			796052749		0	2
4	166416765	Exonic	CPE	p.A423V	1	99	missense	Tolerated	Benign			142920534		0	2
4	169196654	Exonic	DDX60	p.D716Y		99	missense	Tolerated	Benign	Splice Site Loss				0	2
5	13867966	Exonic	DNAH5	p.Q1324K		99	missense		Probably Damaging					0	2
5	17275966	Exonic	BASP1	p.A214V		99	missense	Tolerated	Benign			146351088		0	2
5	32058162	Exonic	PDZD2	p.T718N		99	missense	Damaging	Benign			144128749		0	2
5	32242200	Exonic	MTMR12	p.E378D	2	99	missense	Tolerated	Probably Damaging			201149773		0	2
5	56778305	Exonic	ACTBL2	p.V77A		99	missense	Damaging	Probably Damaging			148214432		0	2
5	71528272	Exonic	MRPS27	p.S211R; p.S141R; p.S197R		99	missense	Damaging	Benign			11557155		0	2
5	75427813	Exonic	SV2C	p.E80fs*20		99	frameshift								2
5	75960968	Exonic	IQGAP2	p.E379Q; p.E883Q; p.E833Q	2	99	missense		Probably Damaging			34968964		0	2
5	90445869	ncRNA; Exonic	ADGRV1	p.Y6152F		62	missense	Damaging	Probably Damaging					0	2
5	139941942	Exonic	APBB3	p.G165D		99	missense	Damaging	Probably Damaging					0	2
5	140731989	Exonic; Intronic	PCDHGB1; PCDHGA3; PCDHGA2; PCDHGA1	p.G721V		99	missense	Damaging	Benign			191134866		0	2
5	140745129	Exonic; Intronic	PCDHGA5; PCDHGA4; PCDHGA3; PCDHGA2; PCDHGB2; PCDHGA1; PCDHGB1	p.D411A		99	missense	Damaging	Probably Damaging			200032836		0	2
5	140795212	Exonic; Intronic	PCDHGA8; PCDHGA7; PCDHGA6; PCDHGA5; PCDHGB6; PCDHGB5; PCDHGA4; PCDHGA3; PCDHGB4; PCDHGB3; PCDHGA2; PCDHGB2; PCDHGA1; PCDHGA9; PCDHGA10; PCDHGB1	p.K824*		99	stop gain					200555070		0	2
5	140799072	Exonic; Intronic; Promoter	PCDHGA8; PCDHGA7; PCDHGB7; PCDHGA6; PCDHGA5; PCDHGB6; PCDHGB5; PCDHGA4; PCDHGA3; PCDHGB4; PCDHGB3; PCDHGA2; PCDHGB2; PCDHGA1; PCDHGA9; PCDHGA10; PCDHGA11; PCDHGB1	p.R549H	1	99	missense	Tolerated	Benign	Promoter Loss	Arnt::Ahr	115850576		0	2
5	140867048	Exonic; Intronic; Promoter	PCDHGA8; PCDHGA7; PCDHGA6; PCDHGB7; PCDHGB6; PCDHGA5; PCDHGB5; PCDHGA4; PCDHGC5; PCDHGB4; PCDHGA3; PCDHGB3; PCDHGC4; PCDHGA2; PCDHGC3; PCDHGA1; PCDHGB2; PCDHGA9; PCDHGA10; PCDHGA11; PCDHGA12; PCDHGB1	p.H770N		99	missense	Tolerated	Benign	Promoter Loss	NFE2L1::MafG; YY1			0	2
5	150920317	Exonic	FAT2	p.D2950E		99	missense	Damaging	Probably Damaging					0	2
5	158630632	Exonic; 5'UTR	RNF145	p.K12N; p.K28N; p.K15N; p.K26N		99	missense		Benign			774313803		0	2
5	176477786	Exonic; Intronic; ncRNA	ZNF346	p.D184E; p.D152E; p.D209E; p.D86E		99	missense	Tolerated	Benign					0	2
5	179250908	Exonic	SQSTM1	p.P34S; p.P118S	1	99	missense	Damaging	Benign			200152247		0	2
6	11190358	ncRNA; Exonic	NEDD9	p.G433S; p.G582S		99	missense	Tolerated	Benign			41272545		0	2
6	14131796	Exonic	CD83	p.H67D; p.H8D		99	missense	Tolerated	Benign					0	2
6	30996945	Exonic	MUC22	p.T1249I; p.T1246I		99	missense	Damaging						0	2
6	39284597	Exonic	KCNK16	p.I208L		99	missense	Damaging	Possibly Damaging			41273132		0	2
6	43168461	Exonic	CUL9	p.P1179L		99	missense	Damaging	Probably Damaging			751257346		0	2
6	56481130	Exonic; Intronic	DST	p.A2379T		99	missense		Benign			140192373		0	2
6	111587659	Exonic	MFSD4B	p.I298M		99	missense	Damaging	Possibly Damaging			201275301		0	2
6	131921180	Exonic	MED23	p.Q746*; p.Q740*		99	stop gain							0	2
6	150240275	ncRNA; Exonic	RAET1G	p.T179A		99	missense	Damaging	Benign			201808685		0	2
6	150240278	ncRNA; Exonic	RAET1G	p.M178V		99	missense	Activating	Benign			200176474		0	2
6	152776571	Exonic	SYNE1	p.R968Q; p.R961Q	5	39	missense	Damaging	Benign			76646638		0	2
6	157099799	Exonic	ARID1B	p.G246S	5	87	missense	Tolerated	Benign			375160616		0	2
6	170089092	Exonic; ncRNA	WDR27	p.P4A		99	missense		Benign			76614139		0	2
7	2583593	5'UTR; ncRNA; Exonic	BRAT1	p.A145V		99	missense	Tolerated	Benign			140833277		0	2
7	33044914	Exonic	FKBP9	p.A555G; p.A323G; p.A608G		99	missense	Tolerated	Benign					0	2
7	36763722	Exonic	AOAH	p.A11V	1	99	missense	Tolerated	Benign			144897559		0	2
7	41729843	Exonic	INHBA	p.R229Q	5	99	missense	Tolerated	Benign			138819536		0	2
7	65557010	Exonic	ASL	p.M340I; p.M334I; p.M360I		99	missense	Damaging	Possibly Damaging					0	2
7	70800577	Exonic	GALNT17	p.R94W	3	99	missense	Tolerated	Possibly Damaging			149779098		0	2
7	77006694	Exonic	GSAP	p.S197F		83	missense	Damaging	Probably Damaging			777282691		0	2
7	91503872	Exonic	MTERF1	p.L79*; p.L59*	2	99	stop gain					147741556		0	2
7	100547278	Exonic	MUC3A	p.G8S		99	missense					73163737		0	2
7	100547281	Exonic	MUC3A	p.L9I		99	missense					73163738		0	2
7	100547299	Exonic	MUC3A	p.A15S		99	missense	Tolerated				78614597		0	2
7	100547308	Exonic	MUC3A	p.W18G	1	98	missense	Tolerated				75384714		0	2
7	100550918	Exonic	MUC3A	p.N2337S		99	missense	Tolerated				77308187		0	2
7	100551235	Exonic	MUC3A	p.L2443F		99	missense	Tolerated				73163756		0	2
7	100551239	Exonic	MUC3A	p.S2444T		99	missense	Tolerated				76539110		0.01	2
7	100551286	Exonic	MUC3A	p.T2460S		99	missense	Tolerated				112690320		0	2
7	100551293	Exonic	MUC3A	p.H2462P		99	missense	Tolerated				74183623		0	2
7	100551331	Exonic	MUC3A	p.V2475L		99	missense	Tolerated				77979106		0	2
7	100551332	Exonic	MUC3A	p.V2475A		99	missense	Tolerated				77022449		0	2
7	100551334	Exonic	MUC3A	p.T2476S		99	missense	Tolerated				76311216		0	2
7	100679145	ncRNA; Exonic	MUC17	p.N1483S		67	missense		Benign			200436462		0	2
7	100679342	ncRNA; Exonic	MUC17	p.S1549P	1	72	missense		Benign			758989741		0	2
7	100679357	ncRNA; Exonic	MUC17	p.S1554T	1	99	missense		Benign			796404358		0	2
7	100679429	ncRNA; Exonic	MUC17	p.L1578M		99	missense		Benign			140211003		0	2
7	100679684	ncRNA; Exonic	MUC17	p.I1663V	1	66	missense		Benign			149393279		0	2
7	100684498	ncRNA; Exonic	MUC17	p.E3267D		99	missense		Possibly Damaging			147277139		0	2
7	149148161	Exonic	ZNF777	p.R339H		99	missense	Tolerated	Probably Damaging			201914739		0	2
8	3200869	Exonic	CSMD1	p.E1193A		99	missense	Damaging				199996810		0	2
8	10467637	Exonic	RP1L1	p.E1324G	1	99	missense	Tolerated	Benign			4240659		0	2
8	10480495	Exonic	RP1L1	p.P73S	2	99	missense	Damaging	Probably Damaging			202082944		0	2
8	27291039	Exonic	PTK2B	p.Q359E	3	99	missense	Tolerated	Benign			56175011		0	2
8	28929820	Exonic	KIF13B	p.M1512R		99	missense	Tolerated	Benign			202077289		0	2
8	65711068	Exonic	CYP7B1	p.A26V		99	missense	Tolerated	Benign			754214163		0	2
8	87439963	Exonic	WWP1	p.V417F		99	missense	Damaging	Probably Damaging			774514461		0	2
8	94717213	ncRNA; Exonic	FAM92A	p.R136Q		92	missense	Damaging	Possibly Damaging			199997776		0	2
8	134114798	Exonic; 5'UTR; Intronic	SLA; TG	p.R4W		99	missense					186646388		0	2
8	144661982	Promoter; Exonic	EEF1D; NAPRT	p.A276T; p.A642T; p.A257T; p.A252T		99	missense	Damaging	Probably Damaging	Promoter Loss	GATA2; GATA3	199856046		0	2
8	144899633	Exonic	PUF60	p.A321S; p.A320S; p.A278S; p.A338S; p.A337S; p.A295S; p.A309S; p.A292S		99	missense	Tolerated	Probably Damaging					0	2
9	33528821	Exonic	ANKRD18B	p.N101K		99	missense							0	2
9	33797828	Exonic	PRSS3	p.R68C; p.R82C; p.R125C; p.R61C	2	99	missense		Possibly Damaging			143209949		0	2
9	71866026	Exonic; Intronic	TJP2	p.A1054S; p.A990S; p.A1023S	2	99	missense	Tolerated	Benign			201317427		0	2
9	71866027	Exonic; Intronic	TJP2	p.A1023V; p.A990V; p.A1054V	4	99	missense	Tolerated	Benign			199767035		0	2
9	80040495	Exonic	GNA14	p.Y287C	1	99	missense	Tolerated	Probably Damaging			61755085		0	2
9	84609162	Exonic	SPATA31D1 (includes others)	p.L1259F		99	missense	Tolerated	Possibly Damaging			72735482		0	2
9	91616573	Exonic	S1PR3	p.R153H	2	99	missense	Damaging	Probably Damaging			117829798		0	2
9	130258324	Exonic	LRSAM1	p.R567C; p.R594C	2	99	missense	Damaging	Possibly Damaging			150062009		0	2
9	131395509	Exonic	SPTAN1	p.D2439N; p.D2444N; p.D2419N		99	missense	Damaging	Benign			147149360		0	2
9	135211747	Exonic	SETX	p.K218N	4	99	missense	Damaging	Possibly Damaging			117861188		0	2
9	135946948	Exonic	CEL	p.S690A		99	missense					657704		0	2
9	135946954	Exonic	CEL	p.A692P		99	missense					997868037		0	2
9	136131591	Exonic	ABO	p.R176H	1	99	missense		Benign			56039827		0	2
9	137642703	Exonic	COL5A1	p.A546V	2	99	missense	Damaging	Probably Damaging			557361751		0	2
9	140007230	Exonic	DPP7	p.A300T		99	missense	Tolerated	Benign					0	2
9	140174121	Exonic	TOR4A	p.R327L		99	missense		Benign					0	2
10	7759650	Exonic	ITIH2	p.V177M	6	99	missense	Damaging	Probably Damaging			138977046		0	2
10	17363124	ncRNA; Exonic	ST8SIA6	p.T166N; p.T317N		99	missense	Tolerated	Benign					0	2
10	21784863	Exonic	CASC10	p.P26L		99	missense		Probably Damaging			753395811		0	2
10	27294592	Exonic	ANKRD26	p.N1687I; p.N1686I		99	missense	Damaging	Benign			373138646		0	2
10	30638200	Exonic	MTPAP	p.A2G	38	99	missense		Probably Damaging	ENCODE TFBS	YY1; ELF1; POLR2A; E2F1; NRF1; NR2C2; NFKB1; TAF1			0	2
10	37433929	Exonic	ANKRD30A	p.R411M		49	missense	Tolerated				202149101		0	2
10	60124580	Exonic	UBE2D1	p.S45N; p.S83N		99	missense	Tolerated	Benign					0	2
10	74906034	ncRNA; Exonic	ECD	p.S333I; p.S376I; p.R376M		99	missense	Tolerated	Benign	Splice Site Loss		139699926		0	2
10	85958801	Exonic	CDHR1	p.V121A		99	missense		Possibly Damaging					0	2
10	90983509	Exonic	LIPA	p.I252L; p.I136L	2	99	missense	Tolerated	Benign			147493628		0	2
10	115327247	Intronic; Splice Site	HABP2			99				Splice Site Loss				0	2
10	118893880	Intronic; Exonic	VAX1	p.P215Q		76	missense	Damaging	Benign					0	2
10	126691979	Exonic	CTBP2	p.E587D; p.E47D	4	49	missense	Tolerated	Benign			74705267		0	2
10	135086786	Exonic	ADAM8	p.T143M; p.T182M		99	missense	Tolerated	Benign			746594474		0	2
11	249027	Exonic	PSMD13	p.F248L; p.F250L		99	missense	Tolerated	Benign			201506453		0	2
11	1016614	Exonic	MUC6	p.P2063T		99	missense	Tolerated	Benign			148793744		0	2
11	1016800	Exonic	MUC6	p.P2001S		99	missense	Tolerated	Benign			199626069		0	2
11	1017036	Exonic	MUC6	p.T1922I	2	99	missense	Tolerated	Benign			75538227		0	2
11	1017041	Exonic	MUC6	p.Y1920*	3	99	stop gain					75482640		0	2
11	1017042	Exonic	MUC6	p.Y1920S	2	99	missense	Activating	Benign			80049949		0	2
11	1017088	Exonic	MUC6	p.S1905A	2	99	missense	Tolerated	Benign			74990443		0	2
11	1017277	Exonic	MUC6	p.S1842P	1	99	missense	Tolerated	Benign			111373859		0	2
11	1017529	Exonic	MUC6	p.H1758Y		99	missense	Tolerated	Probably Damaging			200644196		0	2
11	1017679	Exonic	MUC6	p.S1708P	4	99	missense	Tolerated	Benign			111294390		0	2
11	1017693	Exonic	MUC6	p.H1703L		99	missense	Tolerated	Benign			201170078		0	2
11	1018069	Exonic	MUC6	p.P1578S		99	missense	Tolerated	Benign			10736904		0	2
11	1018090	Exonic	MUC6	p.P1571T	2	99	missense	Activating	Benign			201615772		0	2
11	1018093	Exonic	MUC6	p.P1570T	1	99	missense	Tolerated	Benign			796325551		0	2
11	1093129	Exonic	MUC2	p.P3478T		53	missense					796565957		0	2
11	1157786	Exonic	MUC5AC	p.G285S		99	missense	Tolerated				571691799		0	2
11	1212851	Exonic	MUC5AC	p.T4494I		66	missense	Damaging				1056647641		0	2
11	1212854	Exonic	MUC5AC	p.T4495S		99	missense	Tolerated				796954391		0	2
11	1212858	Exonic	MUC5AC	p.S4496R		99	missense	Tolerated				74811639		0	2
11	1212871	Exonic	MUC5AC	p.S4501P		99	missense	Tolerated				75826663		0	2
11	1212902	Exonic	MUC5AC	p.T4511S		99	missense	Tolerated				200292517		0	2
11	1212998	Exonic	MUC5AC	p.T4543N		99	missense	Tolerated				780380057		0	2
11	1213246	Exonic	MUC5AC	p.D4626N		99	missense	Tolerated				79770616		0	2
11	1213274	Exonic	MUC5AC	p.K4635T		99	missense	Tolerated				760913090		0	2
11	4944613	Exonic	OR51G1	p.W319*		99	stop gain					769264009		0	2
11	8707228	Exonic	RPL27A	p.Y108H		99	missense	Damaging	Benign			753975930		0	2
11	13438796	Exonic	BTBD10	p.S151Y; p.S199Y; p.S207Y		64	missense	Damaging	Probably Damaging					0	2
11	19174105	Splice Site	ZDHHC13			99				Splice Site Loss				0	2
11	34182457	Exonic	ABTB2	p.T797N	1	99	missense	Tolerated				114499809		0	2
11	47644257	Exonic	MTCH2	p.K274R; p.K126R; p.K265R		99	missense	Tolerated	Benign			796316460		0	2
11	48166374	Exonic	PTPRJ	p.V908A		99	missense	Damaging	Possibly Damaging					0	2
11	55563792	Exonic	OR5D14	p.H254R	1	99	missense	Damaging	Possibly Damaging			145838163		0	2
11	60637010	Exonic	ZP1	p.D107N		99	missense	Tolerated	Benign			145707301		0	2
11	62296995	Intronic; Exonic	AHNAK	p.P1632T		99	missense	Damaging	Probably Damaging					0	2
11	64700355	Exonic	PPP2R5B	p.H412L		99	missense	Damaging	Probably Damaging					0	2
11	65123590	Exonic	TIGD3	p.H104R		99	missense		Probably Damaging			202146837		0	2
11	65633467	Exonic	MUS81	p.P534T; p.P535T		99	missense	Damaging	Probably Damaging			766252036		0	2
11	67810477	5'UTR; Promoter; Exonic	TCIRG1	p.P161L	5	99	missense	Tolerated	Benign	Promoter Loss; ENCODE TFBS	EGR1; Zfp423	34227834		0	2
11	68773317	Exonic	MRGPRF	p.R154P		99	missense	Tolerated	Possibly Damaging			201868258		0	2
11	69514160	Exonic	FGF19	p.E174V		99	missense	Tolerated	Benign					0	2
11	89070658	Exonic	NOX4	p.Y427C; p.Y417C; p.Y491C; p.Y451C; p.Y466C; p.Y467C; p.Y512C		99	missense	Damaging	Possibly Damaging			373220761		0	2
11	92899148	Exonic	SLC36A4	p.A268V; p.A133V		99	missense	Tolerated	Benign					0	2
11	108381373	Exonic	EXPH5	p.P1614S; p.P1621S; p.P1545S; p.P1433S; p.P1465S		99	missense	Tolerated	Benign			199531963		0	2
11	111167199	Exonic	COLCA1	p.E2G		59	missense		Benign					0	2
11	118851367	Exonic	FOXR1	p.R260H	1	99	missense	Damaging	Probably Damaging					0	2
11	118890966	Promoter; Intronic	RPS25; TRAPPC4		1	99				Splice Site Loss; Promoter Loss	FOXC1; FOXL1; ZEB1	375776811		0	2
11	120957660	Exonic	TBCEL	p.Q377R		99	missense	Tolerated	Benign			375282149		0	2
11	123625056	Exonic	OR6X1	p.M57I		99	missense	Damaging	Benign			760082144		0	2
11	124757700	Exonic	ROBO4	p.G517D; p.G662D		99	missense	Damaging	Benign			145067866		0	2
12	7045892	Exonic	ATN1	p.Q496_Q502del	7	99	in-frame						15		2
12	11461549	Intronic; Exonic	PRB4	p.P123R	1	77	missense	Tolerated	Benign			11054243		0	2
12	49390816	Exonic	DDN	p.V615M		99	missense		Possibly Damaging			751995234		0	2
12	50589666	Exonic	LIMA1	p.S326F; p.S24F; p.S166F		49	missense	Tolerated	Possibly Damaging			773016597		0	2
12	58131961	Intronic; Exonic	AGAP2	p.K23N		99	missense	Damaging	Probably Damaging					0	2
12	58217396	Exonic	CTDSP2	p.R269W		99	missense	Damaging	Possibly Damaging			745742336		0	2
12	58217398	Exonic	CTDSP2	p.L268Q		99	missense	Tolerated	Benign			796238448		0	2
12	58217698	Exonic	CTDSP2	p.P227T		99	missense	Damaging	Probably Damaging			796175724		0	2
12	58217763	Exonic	CTDSP2	p.R205H		99	missense	Tolerated	Possibly Damaging			796989809		0	2
12	58217774	Exonic	CTDSP2	p.K201N	1	99	missense	Damaging	Probably Damaging			113792624		0	2
12	58220816	Exonic	CTDSP2	p.I106T		99	missense	Tolerated	Possibly Damaging			76940645		0	2
12	58220823	Exonic	CTDSP2	p.V104M		99	missense	Tolerated	Benign			111346934		0	2
12	58220831	Exonic	CTDSP2	p.R101T	2	59	missense	Damaging	Possibly Damaging			747149135		0	2
12	58220841	Exonic	CTDSP2	p.D98N	1	99	missense	Tolerated	Possibly Damaging			74343811		0	2
12	58220844	Exonic	CTDSP2	p.E97K	1	99	missense	Tolerated	Benign			75591888		0	2
12	58240188	Exonic	CTDSP2	p.R11W	1	99	missense	Damaging	Possibly Damaging			796887934		0	2
12	58240210	Exonic	CTDSP2	p.H3Q	3	99	missense	Tolerated	Benign			74554628		0	2
12	65564283	Exonic	LEMD3	p.G303C	2	99	missense		Benign			35221558		0	2
12	88472948	Exonic	CEP290	p.R1762H		99	missense	Tolerated	Benign			761763799		0	2
12	89865501	ncRNA; Exonic	POC1B	p.A189E; p.A147E		53	missense	Damaging	Possibly Damaging					0	2
12	89919749	Promoter; Exonic; 5'UTR; ncRNA	POC1B; POC1B-GALNT4; GALNT4	p.P62S	99	99	missense			Promoter Loss; ENCODE TFBS	ZNF143; TBP; SETDB1; MAX; SRF; CTCF; MZF1_1-4; NFKB1; YY1; ELF1; ZEB1; POLR2A; SIN3A; SIX5; MXI1; E2F1; E2F4; ZBTB7A; E2F6; JUNB; GABPA; TAF1	530695410		0	2
12	104707047	Exonic; 5'UTR	TXNRD1	p.V90M; p.V88M; p.V38M; p.V188M		99	missense	Damaging	Probably Damaging			201402862		0	2
12	107713760	Promoter; Exonic	BTBD11	p.V348A	1	99	missense	Tolerated	Benign	Promoter Loss	ZNF354C	751828744		0	2
12	108986020	Exonic	TMEM119	p.S47L		99	missense	Tolerated	Possibly Damaging			546679439		0	2
12	118405898	Exonic	KSR2	p.E26K		87	missense	Damaging				759475469		0	2
12	123687613	Exonic	MPHOSPH9	p.T447A		99	missense	Tolerated				147793766		0	2
12	123892095	Exonic; ncRNA	KMT5A	p.C302R; p.C272R; p.C194R; p.C245R		99	missense	Tolerated	Benign			61955126		0	2
12	123892186	Exonic; ncRNA	KMT5A	p.L275P; p.L332P; p.L224P; p.L302P	2	99	missense	Damaging	Probably Damaging			61955127		0	2
13	25745096	Exonic	AMER2	p.G221E		51	missense	Activating	Benign					0	2
13	77718663	Exonic	MYCBP2	p.N2407S		66	missense					199501276		0	2
13	108881859	Exonic	ABHD13	p.R98H	1	99	missense	Tolerated	Benign			139350774		0	2
14	19553771	ncRNA; Exonic	POTEG (includes others)	p.P119A		66	missense	Activating	Benign			759900307		0	2
14	23443320	Exonic	AJUBA	p.C476S; p.C59S		99	missense	Activating	Benign			151047459		0	2
14	24569423	Splice Site; Exonic	PCK2	p.G412V	2	99	missense	Damaging	Possibly Damaging	Splice Site Loss		138881435		0	2
14	24761904	Exonic	DHRS1	p.S154I		99	missense	Damaging	Benign			377672951		0	2
14	33015774	Exonic	AKAP6	p.Q639K	4	99	missense	Tolerated	Benign			141126585		0	2
14	58831788	Exonic	ARID4A	p.A994G		99	missense	Damaging	Benign			778624637		0	2
14	81046743	Exonic	CEP128	p.K944R		89	missense	Tolerated	Benign			563405334		0	2
14	94731284	Exonic; ncRNA	PPP4R4	p.R626C; p.R652C; p.R733C	1	65	missense	Damaging	Probably Damaging	Splice Site Loss		140391785		0	2
15	23685922	Exonic	GOLGA6L2	p.G567E		68	missense	Tolerated				377626801		0	2
15	23685955	Exonic	GOLGA6L2	p.E556G	1	71	missense	Tolerated				777884739		0	2
15	23686113	Exonic	GOLGA6L2	p.Q503H		77	missense	Damaging				68177477		0	2
15	29346876	Exonic	APBA2	p.E263D		99	missense	Tolerated	Benign					0	2
15	39909953	Exonic	FSIP1	p.P561L		99	missense		Possibly Damaging			71472405		0	2
15	42680084	Exonic	CAPN3	p.K211R		99	missense	Damaging	Probably Damaging					0	2
15	42944764	Exonic	STARD9	p.A226T		99	missense							0	2
15	58889793	Exonic	ADAM10	p.R734S; p.R703S		99	missense	Tolerated	Probably Damaging			151017836		0	2
15	66857613	Intronic; Exonic	LCTL	p.S31P		99	missense	Damaging	Possibly Damaging			145934236		0	2
15	75981371	Exonic	CSPG4	p.M679V		99	missense	Activating	Benign			149648305		0	2
15	88678473	Exonic	NTRK3	p.E355Q; p.E257Q		99	missense	Tolerated	Benign					0	2
15	102358794	Exonic	OR4F15	p.I135M		99	missense	Damaging	Benign			117551580		0	2
16	1488920	Exonic	CCDC154	p.R268W		99	missense		Probably Damaging			564038542		0	2
16	4475896	5'UTR; Exonic	DNAJA3	p.C5F	94	99	missense		Benign	ENCODE TFBS	CCNT2; BRCA1; NRF1; CHD2; ETS1; YY1; HEY1; POLR2A; SIN3A; MYC; MXI1; E2F1; E2F4; HMGN3; TBP; ZBTB33; GTF2F1; NFKB1; CTCFL; THAP1; REST; ELF1; IRF1; ATF3; TAF1	374995696		0	2
16	4940837	Exonic	PPL	p.T685I		99	missense		Benign			61734741		0	2
16	28507445	Exonic	APOBR	p.E361D	3	99	missense	Tolerated				867873773		0	2
16	28507452	Exonic	APOBR	p.G364W	3	99	missense	Damaging				370148393		0	2
16	28507458	Exonic	APOBR	p.A366T	5	55	missense	Tolerated				866767366		0	2
16	30566693	Exonic	ZNF764	p.R349H; p.R350H		99	missense	Damaging	Probably Damaging			201099236		0	2
16	55903557	Exonic	CES5A	p.V173F; p.V202F		99	missense	Damaging	Benign			373764241		0	2
16	57416429	Exonic	CX3CL1	p.Q227K; p.Q142K	1	99	missense	Tolerated	Benign					0	2
16	67183379	Exonic	B3GNT9	p.R337H	3	99	missense	Damaging	Probably Damaging			200217141		0	2
16	67694044	Promoter; Exonic	ACD; PARD6A	p.R113Q	58	99	missense		Benign	Promoter Loss; ENCODE TFBS	TBP; ETS1; POLR2A; HEY1; E2F1; GABPA; ZNF354C; TAF1	142507451		0	2
16	67913976	Exonic	EDC4	p.E652K		99	missense	Tolerated	Benign			142731612		0	2
16	68002373	Promoter; Exonic	SLC12A4	p.Y28Y; p.T62M	22	99	missense; synonymous		Benign	Promoter Loss; ENCODE TFBS	FOXC1; POLR2A; SIN3A; MZF1_1-4	369278893		0	2
16	68056829	Promoter; Exonic	DUS2; DDX28	p.A93T	6	99	missense	Tolerated	Benign	Promoter Loss; ENCODE TFBS	E2F1; TFAP2A; CTCF; CTCFL	200648087		0	2
16	70690511	Exonic	IL34	p.Y57H		99	missense	Damaging	Possibly Damaging			118062333		0	2
16	70884524	Exonic	HYDIN	p.E4160Q	3	99	missense					1798314		0	2
16	70894087	Exonic	HYDIN	p.T4005A	3	99	missense					1539302		0	2
16	70896016	Exonic	HYDIN	p.Q3905fs*5	6	99	frameshift					11337008; 57797337	2		2
16	70896096	Exonic	HYDIN	p.T3878P		99	missense							0	2
16	70896122	Exonic	HYDIN	p.M3869R	2	99	missense					7192347		0	2
16	70897039	Exonic	HYDIN	p.V3840L	1	99	missense					1798325		0	2
16	70902559	Exonic	HYDIN	p.V3742I	3	99	missense					1798413		0	2
16	70902568	Exonic	HYDIN	p.A3739T	3	99	missense					1774504		0	2
16	70917855	Exonic	HYDIN	p.L3316P	3	99	missense					1774331		0	2
16	70917931	Exonic	HYDIN	p.A3291P	2	99	missense					1798440		0	2
16	70942688	Exonic	HYDIN	p.I2694S	1	99	missense					1774449		0	2
16	70954513	Exonic	HYDIN	p.K2589R	1	99	missense					1774395		0	2
16	70954571	Exonic	HYDIN	p.D2570N		99	missense					8044001		0	2
16	70954606	Exonic	HYDIN	p.G2558E	1	99	missense					8044142		0	2
16	70954704	Exonic	HYDIN	p.T2521_R2525del	1	99	in-frame					67115747; 375727122			2
16	70954774	Exonic	HYDIN	p.L2502S	1	99	missense					1798529		0	2
16	70954945	Exonic	HYDIN	p.N2445I	1	99	missense					1798532		0	2
16	70972620	Exonic	HYDIN	p.R2298G		99	missense					1774360		0	2
16	70975667	Exonic	HYDIN	p.Q2242R	1	99	missense					2258307		0	2
16	70989299	Exonic	HYDIN	p.V2099M	1	99	missense					1798337		0	2
16	70989335	Exonic	HYDIN	p.R2087C	1	99	missense					1774541		0	2
16	71026076	Exonic	HYDIN	p.V1228L	1	99	missense					1774513		0	2
16	71054178	Exonic	HYDIN	p.I1077V	1	99	missense					6416709		0	2
16	71061495	Intronic; Exonic	HYDIN	p.*1018Q	3	99	stop loss					1022220		0	2
16	71098649	Exonic	HYDIN	p.N751D; p.N741D; p.N724D		99	missense		Probably Damaging			3817211		0	2
16	71101200	Exonic	HYDIN	p.T717A; p.T690A; p.T707A	7	99	missense		Possibly Damaging			10744982		0	2
16	71122408	Exonic	HYDIN	p.G506D; p.G489D; p.G516D		99	missense	Damaging	Probably Damaging			62040318		0	2
16	71571658	Exonic	CHST4	p.R360C	5	99	missense	Damaging	Possibly Damaging			117029243		0	2
16	88599697	Exonic	ZFPM1	p.E444A	5	33	missense	Tolerated	Benign			368520732		0	2
16	88599700	Exonic	ZFPM1	p.L446_A447del		36	in-frame					149145771			2
16	88787097	Exonic	PIEZO1	p.E1910K		60	missense	Tolerated	Benign			200929552		0	2
16	88789357	Exonic	PIEZO1	p.Q1519P		72	missense	Tolerated	Possibly Damaging			767365106		0	2
17	1704162	Exonic	SMYD4	p.T176A		99	missense	Tolerated	Benign			149682118		0	2
17	3386869	Intronic; Exonic	SPATA22; ASPA	p.I170T	3	99	missense	Damaging	Possibly Damaging			144321760		0	2
17	7318422	Exonic	NLGN2	p.R331Q		99	missense	Tolerated	Benign			756356287		0	2
17	7752544	Exonic	KDM6B	p.Q980del		99	in-frame					147815183			2
17	7982745	Exonic	ALOX12B	p.P347L	1	99	missense	Tolerated	Possibly Damaging			145726040		0	2
17	10233728	Exonic	MYH13	p.E804V		99	missense	Damaging	Benign			764601650		0	2
17	10541680	Exonic	MYH3	p.R1137C	1	99	missense	Damaging	Probably Damaging			12941197		0	2
17	11648225	Exonic	DNAH9	p.R2075W	2	99	missense		Probably Damaging			145963208		0	2
17	18047249	Exonic	MYO15A	p.R2038C	1	99	missense	Tolerated	Benign			146633221		0	2
17	19284755	Exonic	MAPK7	p.E411D; p.E272D		99	missense	Tolerated	Benign					0	2
17	26369987	Exonic	NLK	p.H33_H34del		99	in-frame					768993135			2
17	26684737	Promoter; Exonic	TMEM199; POLDIP2	p.L15S	187	99	missense	Damaging	Possibly Damaging	Promoter Loss; ENCODE TFBS	SPI1; MAX; CTCF; NR3C1; GATA1; ETS1; ELK4; YY1; BCLAF1; POLR2A; SIN3A; EP300; GABPA; MEF2A; TFAP2A; TBP; USF2; NFKB1; USF1; ELF1; REST; RFX5; TAF7; ATF3; TAF1	148319411		0	2
17	27010340	Exonic	SUPT6H	p.V645L		99	missense	Damaging	Possibly Damaging			148266226		0	2
17	28512405	Exonic	NSRP1	p.D410H; p.D464H		99	missense	Damaging	Possibly Damaging			117582579		0	2
17	33680142	Exonic	SLFN11	p.R647*		66	stop gain					80209975		0	2
17	38975133	Promoter; Exonic	TMEM99; KRT10	p.G548_S552dup	38	99	in-frame			ENCODE TFBS	EGR1; ELF1; CCNT2; POLR2A; HEY1; MAFK; GABPA; TAF1	752563839	1		2
17	39190953	Exonic	KRTAP1-3	p.Q41E		99	missense	Tolerated				78298475		0	2
17	39240781	Exonic	KRTAP4-7	p.T108S		99	missense	Tolerated	Benign			372960430		0	2
17	39240795	Exonic	KRTAP4-7	p.S113C		99	missense	Tolerated				9894966		0	2
17	39254054	Exonic	KRTAP4-8	p.C95S		67	missense	Tolerated	Benign			76270529		0	2
17	40186290	Exonic	ZNF385C	p.K76Q		99	missense	Damaging						0	2
17	41243509	Exonic; Intronic; ncRNA	BRCA1	p.R1347G; p.R1300G	230	99	missense	Tolerated	Benign			28897689		0	2
17	42226124	Exonic	C17orf53	p.R318Q		99	missense	Tolerated	Benign			145117407		0	2
17	43898722	Exonic; Intronic; 5'UTR	LINC02210-CRHR1; CRHR1	p.D41E; p.N81K		99	missense	Tolerated	Benign					0	2
17	45214523	Exonic	CDC27	p.N642K; p.N575K; p.N635K; p.N636K		99	missense	Tolerated	Possibly Damaging			62075617		0	2
17	45214592	Exonic	CDC27	p.L552F; p.L612F; p.L613F; p.L619F	4	99	missense	Tolerated	Benign			79285536		0	2
17	45214600	Exonic	CDC27	p.F550L; p.F611L; p.F610L; p.F617L		99	missense	Tolerated	Benign			112627286		0	2
17	45214617	Exonic	CDC27	p.T611S; p.T544S; p.T604S; p.T605S		49	missense	Damaging	Possibly Damaging			796359371		0	2
17	45214633	Exonic	CDC27	p.Y600D; p.Y539D; p.Y606D; p.Y599D	2	99	missense	Damaging	Benign			148087250		0	2
17	45214648	Exonic	CDC27	p.Q595E; p.Q534E; p.Q601E; p.Q594E	4	99	missense	Damaging	Possibly Damaging			796969472		0	2
17	45214651	Exonic	CDC27	p.I594L; p.I533L; p.I593L; p.I600L	4	99	missense	Tolerated	Benign			796265930		0	2
17	45214654	Exonic	CDC27	p.A592T; p.A593T; p.A532T; p.A599T		99	missense	Damaging	Probably Damaging			775321736		0	2
17	45214669	Exonic	CDC27	p.K587Q; p.K588Q; p.K594Q; p.K527Q	2	99	missense	Damaging	Possibly Damaging			62075620		0	2
17	45214699	Exonic	CDC27	p.S584G; p.S517G; p.S577G; p.S578G	2	99	missense	Damaging	Benign			62075623		0	2
17	45216132	Exonic	CDC27	p.L565F; p.L498F; p.L559F; p.L558F	2	53	missense	Damaging	Probably Damaging			62075657		0	2
17	45216162	Exonic	CDC27	p.D488E; p.D555E; p.D548E; p.D549E		56	missense	Tolerated	Benign			111227623		0	2
17	45216169	Exonic	CDC27	p.Q546P; p.Q547P; p.Q486P; p.Q553P		56	missense	Damaging	Probably Damaging			77891297		0	2
17	45216172	Exonic	CDC27	p.L545P; p.L552P; p.L485P; p.L546P		56	missense	Damaging	Probably Damaging			76836152		0	2
17	45219239	Exonic	CDC27	p.E510K; p.E517K; p.E511K; p.E450K	6	99	missense	Damaging	Probably Damaging			79201963		0	2
17	45219241	Exonic	CDC27	p.F509C; p.F449C; p.F510C; p.F516C	6	99	missense	Tolerated	Benign			80029043		0	2
17	45219283	Exonic	CDC27	p.Y502C; p.Y495C; p.Y496C; p.Y435C	6	99	missense	Damaging	Probably Damaging			76995821		0	2
17	45219284	Exonic	CDC27	p.Y435H; p.Y502H; p.Y495H; p.Y496H	3	74	missense	Tolerated	Probably Damaging			202052665		0	2
17	45219296	Exonic	CDC27	p.P498A; p.P431A; p.P492A; p.P491A	2	99	missense	Damaging	Probably Damaging			79487913		0	2
17	45219313	Exonic	CDC27	p.N425S; p.N492S; p.N486S; p.N485S		84	missense	Tolerated	Benign			796737563		0	2
17	45219329	Exonic	CDC27	p.C487G; p.C480G; p.C420G; p.C481G		71	missense	Damaging	Possibly Damaging			796538886		0	2
17	45219332	Exonic	CDC27	p.N419H; p.N480H; p.N486H; p.N479H		78	missense	Damaging	Possibly Damaging			62077261		0	2
17	45221251	Exonic	CDC27	p.K390E; p.K329E; p.K396E		99	missense	Tolerated	Possibly Damaging			1064545		0	2
17	45221273	Exonic	CDC27	p.F382L; p.F321L; p.F388L		99	missense	Damaging	Possibly Damaging			1141701		0	2
17	45221286	Exonic	CDC27	p.S317N; p.S378N; p.S384N		99	missense	Damaging	Possibly Damaging			77440865		0	2
17	45221298	Exonic	CDC27	p.L380P; p.L374P; p.L313P		99	missense	Tolerated	Benign			80120716		0	2
17	45221317	Exonic	CDC27	p.T307A; p.T368A; p.T374A		99	missense	Tolerated	Benign			79454290		0	2
17	45221318	Exonic	CDC27	p.I373M; p.I367M; p.I306M		99	missense	Tolerated	Benign			77739281		0	2
17	45234298	Exonic	CDC27	p.L214V; p.L275V	3	99	missense	Tolerated	Possibly Damaging			62077263		0	2
17	45234343	Exonic	CDC27	p.N199H; p.N260H	2	99	missense	Tolerated	Possibly Damaging			3208659		0	2
17	45234360	Exonic	CDC27	p.L254*; p.L193*	3	99	stop gain					62077264		0	2
17	45234403	Exonic	CDC27	p.I240L; p.I179L	3	99	missense	Tolerated	Benign			75184508		0	2
17	45234702	Exonic	CDC27	p.N114S; p.N175S	1	99	missense	Tolerated	Benign			147617501		0	2
17	45234706	Exonic	CDC27	p.Q113E; p.Q174E		99	missense	Tolerated	Benign			143453365		0	2
17	45234720	Exonic	CDC27	p.K108R; p.K169R	1	99	missense	Tolerated	Benign			202182614		0	2
17	45234721	Exonic	CDC27	p.K108*; p.K169*	1	83	stop gain					199899451		0	2
17	45249316	Intronic; Exonic	CDC27	p.Y73C		85	missense	Tolerated	Benign			62077266		0	2
17	45249365	Intronic; Exonic	CDC27	p.A57T		69	missense	Tolerated	Possibly Damaging			62077268		0	2
17	45266510	Intronic; Splice Site	CDC27		53	92				Splice Site Loss; ENCODE TFBS	ZNF263; CTBP2; SETDB1; CTCF; GATA2; GTF2F1; CHD2; SMC3; GATA1; YY1; POLR2A; TAF7; ZBTB7A; ATF3; TAF1			0	2
17	45266522	5'UTR; Exonic	CDC27	p.E6G	54	99	missense	Damaging	Probably Damaging	ENCODE TFBS	ZNF263; CTBP2; SETDB1; CTCF; GATA2; GTF2F1; CHD2; SMC3; GATA1; YY1; POLR2A; TAF7; ZBTB7A; ATF3; TAF1	62077279		0	2
17	45266535	5'UTR; Exonic	CDC27	p.T2A	53	99	missense	Tolerated	Probably Damaging	ENCODE TFBS	ZNF263; CTBP2; SETDB1; CTCF; GATA2; GTF2F1; CHD2; SMC3; GATA1; YY1; POLR2A; TAF7; ZBTB7A; ATF3; TAF1	62077280		0	2
17	45492228	Exonic	EFCAB13	p.D813Y; p.D717Y		99	missense	Damaging	Probably Damaging					0	2
17	48753920	Exonic	ABCC3	p.P1117S		99	missense	Damaging	Probably Damaging			140501798		0	2
17	61601584	5'UTR; Exonic	KCNH6	p.Y54C		99	missense	Damaging	Probably Damaging			138601922		0	2
17	66449057	ncRNA; Intronic; Exonic	WIPI1	p.G53R		99	missense	Tolerated	Benign			200734974		0	2
17	73626918	Splice Site	RECQL5		12	99				Splice Site Loss		142406301	2		2
17	80367285	ncRNA; Exonic	OGFOD3	p.V128I		99	missense	Tolerated	Benign			148998477		0	2
18	42533026	Exonic	SETBP1	p.H1241N		99	missense	Damaging	Benign					0	2
18	56002750	Exonic; Intronic	NEDD4L	p.T248M; p.T369M; p.T361M	1	99	missense	Tolerated	Possibly Damaging			199527463		0	2
18	57134052	Exonic	CCBE1	p.R158C	13	99	missense		Benign			121908253		0	2
18	71796743	Exonic	FBXO15	p.W152R; p.W228R		99	missense	Damaging	Probably Damaging					0	2
18	72914056	Exonic	ZADH2	p.Y150C; p.Y27C		99	missense	Tolerated	Possibly Damaging			776672925		0	2
19	1055313	Exonic	ABCA7	p.F1390L	1	99	missense	Damaging	Possibly Damaging			112719199		0	2
19	1056183	Exonic	ABCA7	p.R1453C	2	99	missense	Damaging	Possibly Damaging			144562001		0	2
19	1056244	Splice Site	ABCA7		7	99				Splice Site Loss		113809142		0	2
19	1401397	Exonic	GAMT	p.Y27H	23	99	missense	Damaging	Probably Damaging	ENCODE TFBS	POLR2A; HEY1; TAF1	200833152		0	2
19	1453313	Exonic	APC2	p.T70M		99	missense	Tolerated	Possibly Damaging			144391493		0	2
19	7998852	Exonic	TIMM44	p.V194I	1	99	missense	Tolerated	Benign			147925283		0	2
19	9000169	Exonic	MUC16	p.G13530S	1	82	missense		Probably Damaging					0	2
19	9006664	Exonic	MUC16	p.T13195M		99	missense		Probably Damaging			187293598		0	2
19	9021107	Exonic	MUC16	p.G12406R	1	99	missense		Benign			75219945		0	2
19	9021118	Exonic	MUC16	p.G12402E	1	99	missense		Benign			79498466		0	2
19	12089839	Exonic	ZNF763	p.P370L		99	missense	Damaging	Possibly Damaging					0	2
19	12223894	Exonic	ZNF788	p.Y511C		99	missense					577828318		0	2
19	12430462	Exonic	ZNF563	p.S126F		99	missense	Damaging	Benign			148651180		0	2
19	17369127	ncRNA; Exonic	USHBP1	p.E372K; p.E308K		99	missense	Tolerated	Benign			148322290		0	2
19	18583688	Exonic	ELL	p.S47F		62	missense	Tolerated	Benign			200602207		0	2
19	23927522	Exonic	ZNF681	p.T277I		99	missense	Damaging	Possibly Damaging			138088158		0	2
19	36277614	Intronic; Exonic	ARHGAP33	p.S612G		99	missense	Damaging				568719142		0	2
19	38160523	Exonic	ZNF781	p.R176M		99	missense	Tolerated	Possibly Damaging					0	2
19	38229553	Exonic	ZNF573	p.K611T; p.K613T; p.K525T; p.K555T		99	missense	Damaging	Benign			201106981		0	2
19	39399918	Exonic	CCER2	p.K253del		99	in-frame					772074446	2		2
19	42400504	Exonic	ARHGEF1	p.L357R; p.L324R; p.L372R		99	missense	Damaging	Benign			138912380		0	2
19	42410623	Exonic	ARHGEF1	p.Q851E; p.Q836E; p.Q803E		99	missense	Damaging	Benign			45580632		0	2
19	45873404	Exonic	ERCC2	p.T7M; p.T31M	1	99	missense	Damaging	Possibly Damaging			374798062		0	2
19	47219460	Promoter; Exonic	PRKD2	p.E56D		99	missense	Tolerated	Benign	Promoter Loss	HIF1A::ARNT			0	2
19	50864364	Exonic	NAPSA	p.G168R	1	99	missense	Damaging	Probably Damaging			141372464		0	2
19	55239223	Exonic	KIR3DL3	p.V168I	3	99	missense	Tolerated	Benign			270790		0	2
19	55250979	Exonic	KIR2DL1/KIR2DL3	p.P21T	1	99	missense	Damaging	Probably Damaging			143258060		0	2
19	55263700	Exonic	KIR2DL1/KIR2DL3	p.N285D		99	missense	Activating	Benign			796591477		0	2
19	55281312	ncRNA; Exonic	LOC101928804; KIR2DL1/KIR2DL3	p.L4M		99	missense	Tolerated	Benign			368074906		0	2
19	55281318	ncRNA; Exonic	LOC101928804; KIR2DL1/KIR2DL3	p.V6I		99	missense	Tolerated	Benign			375195215		0	2
19	55284986	Exonic	KIR2DL1/KIR2DL3	p.T91K	3	99	missense	Tolerated	Possibly Damaging			687485		0	2
19	55285045	Exonic	KIR2DL1/KIR2DL3	p.V111L	2	99	missense	Tolerated	Benign			687885		0	2
19	55290108	Exonic	KIR2DL1/KIR2DL3	p.K237E	2	99	missense	Tolerated	Benign			75232650		0	2
19	55316329	Exonic	KIR2DL4	p.Y53C	4	99	missense	Tolerated	Benign			618835		0	2
19	55317506	Exonic	KIR2DL4	p.I154M		99	missense	Tolerated	Benign			112266387		0	2
19	55317528	Exonic	KIR2DL4	p.E162K		99	missense	Tolerated	Benign			540514355		0	2
19	55317529	Exonic	KIR2DL4	p.E162G		99	missense	Tolerated	Benign			796093143		0	2
19	55317541	Exonic	KIR2DL4	p.L166P		99	missense	Tolerated	Benign			112694450		0	2
19	55317564	Exonic	KIR2DL4	p.I174V		99	missense	Tolerated	Benign			200435373		0	2
19	55320293	Exonic	KIR2DL4	p.P221S		99	missense	Tolerated	Benign					0	2
19	55320306	Exonic	KIR2DL4	p.W225S		99	missense	Tolerated	Benign					0	2
19	55320307	Exonic	KIR2DL4	p.W225*		99	stop gain							0	2
19	55320308	Exonic	KIR2DL4	p.P226S		99	missense	Tolerated	Benign					0	2
19	55320330	Exonic	KIR2DL4	p.F233S		99	missense	Tolerated	Benign					0	2
19	55330036	Exonic	KIR3DL1	p.V113M	2	39	missense	Damaging	Benign			643861		0	2
19	55331287	Exonic	KIR3DL1	p.G159W	2	99	missense	Damaging	Possibly Damaging			652641		0	2
19	55331362	Exonic	KIR3DL1	p.P184S	2	99	missense	Tolerated	Possibly Damaging			652741		0	2
19	55331372	Exonic	KIR3DL1	p.L187R	1	99	missense	Tolerated	Benign			660405		0	2
19	55341672	Exonic	KIR3DL1	p.I426T	2	12	missense	Tolerated	Benign					0	2
19	55341674	Exonic	KIR3DL1	p.L427M	2	23	missense	Damaging	Benign			200821495		0	2
19	55341681	Exonic	KIR3DL1	p.T429M	1	25	missense	Tolerated	Benign			72629105		0	2
19	55341709	Exonic	KIR3DL1	p.K439fs		63	frameshift								2
19	55341713	Exonic	KIR3DL1	p.V440I	2	16	missense	Damaging	Probably Damaging			778020788		0	2
19	55344239	Exonic	KIR2DS4 (includes others)	p.I7S	1	99	missense					1130476		0	2
19	55346543	Exonic	KIR2DS4 (includes others)	p.L15W		6	missense					200101952		0	2
19	55349154	Exonic	KIR2DS4 (includes others)	p.K65T		9	missense					1130480		0	2
19	55349162	Exonic	KIR2DS4 (includes others)	p.N68H		6	missense							0	2
19	55351014	Exonic	KIR2DS4 (includes others)	p.A168P		12	missense							0	2
19	55351024	Exonic	KIR2DS4 (includes others)	p.T171M		12	missense					746699399		0	2
19	55351039	Exonic	KIR2DS4 (includes others)	p.P176L		12	missense					148015035		0	2
19	55358645	Exonic	KIR2DS4 (includes others)	p.P234S; p.P217S		99	missense					144486451		0	2
19	55358655	Exonic	KIR2DS4 (includes others)	p.Y220C; p.Y237C	2	99	missense					113664264		0	2
19	55358658	Exonic	KIR2DS4 (includes others)	p.M238T; p.M221T	1	99	missense					72489166		0	2
19	55358659	Exonic	KIR2DS4 (includes others)	p.M238I; p.M221I		99	missense					139340501		0	2
19	55363704	Exonic	KIR3DL2	p.A108T	3	99	missense	Tolerated	Benign			654686		0	2
19	55377265	Exonic	KIR3DL2	p.C319R; p.C336R		99	missense	Tolerated	Benign			796466301		0	2
19	55377280	Exonic	KIR3DL2	p.V324I; p.V341I		99	missense	Tolerated	Benign			796782943		0	2
19	55377302	Exonic	KIR3DL2	p.V331A; p.V348A		99	missense	Tolerated	Probably Damaging					0	2
19	55377307	Exonic	KIR3DL2	p.F350I; p.F333I		99	missense	Activating	Benign			2915986		0	2
19	55377319	Exonic	KIR3DL2	p.L354I; p.L337I		99	missense	Tolerated	Benign					0	2
19	55377325	Exonic	KIR3DL2	p.L339F; p.L356F		99	missense	Tolerated	Probably Damaging					0	2
19	55377340	Exonic	KIR3DL2	p.Y344H; p.Y361H	1	99	missense	Tolerated	Benign			2915987		0	2
19	55377343	Exonic	KIR3DL2	p.R362C; p.R345C		99	missense	Damaging	Possibly Damaging			138402445		0	2
19	55377348	Exonic	KIR3DL2	p.W346C; p.W363C		99	missense	Tolerated	Probably Damaging			150217832		0	2
19	55377875	Exonic	KIR3DL2	p.Q369E; p.Q386E	2	57	missense	Tolerated	Benign			973541788		0	2
19	56388411	Exonic	NLRP4	p.A859T		99	missense	Tolerated	Benign			111526744		0	2
19	58386285	Exonic	ZNF814	p.A158V	2	99	missense	Tolerated	Benign			748843713		0	2
19	58758095	Exonic; Intronic	ZNF544	p.S60Y	1	99	missense	Damaging	Benign			142558384		0	2
20	31878821	Exonic	BPIFB1	p.R142C		99	missense		Possibly Damaging			200607499		0	2
20	34090695	Exonic	CEP250	p.E868K; p.E1500K		99	missense	Tolerated	Benign					0	2
20	36954706	Exonic	BPI	p.V349I		85	missense	Tolerated	Benign					0	2
20	37154601	Exonic	RALGAPB	p.L656M		99	missense	Tolerated	Probably Damaging					0	2
20	47444331	Exonic	PREX1	p.R23W	19	98	missense		Benign	ENCODE TFBS	POLR2A; E2F1; ZBTB7A			0	2
20	61473415	Exonic	TCFL5	p.R472L		99	missense		Possibly Damaging					0	2
21	42771237	Exonic	MX2	p.G463R		99	missense	Tolerated	Benign			138053041		0	2
21	43733628	Exonic	TFF3	p.V80M		9	missense	Damaging				118095917		0	2
21	45502929	Exonic	TRAPPC10	p.A662T		99	missense	Tolerated	Benign			149129671		0	2
21	47754471	Exonic	PCNT	p.R25H; p.R143H	1	65	missense		Benign			58106867		0	2
22	22843378	ncRNA; Exonic	ZNF280B	p.D113_I116delinsV		99	in-frame								2
22	24087030	Exonic	ZNF70	p.D100N		99	missense	Tolerated	Benign			138150320		0	2
22	26690322	Exonic	SEZ6L	p.L302fs*11		99	frameshift								2
22	32111362	Exonic	PRR14L	p.I821M		99	missense	Tolerated	Benign			200364483		0	2
22	32479102	Exonic	SLC5A1	p.V82L; p.V209L	3	99	missense	Tolerated	Benign			150117594		0	2
X	2833605	Exonic	ARSD	p.W331*	10	52	stop gain					111939179		0	2
X	2833638	Exonic	ARSD	p.G320D	11	99	missense	Damaging	Probably Damaging			370769167		0	2
X	2833643	Exonic	ARSD	p.Q318H	3	99	missense	Tolerated	Benign			115332247		0	2
X	8434424	Exonic	VCX3B	p.*247Y		9	stop loss							0	2
X	40586057	Exonic	MED14	p.V97I		21	missense		Benign			370874022		0	2
X	55172521	Exonic; Intronic; 3'UTR	FAM104B	p.T112K; p.T114K; p.T115K; p.T116K	1	99	missense	Damaging				908148278		0	2
X	55172537	Exonic; Intronic; 3'UTR	FAM104B	p.R110*; p.R107*; p.R111*; p.R109*	2	99	stop gain					1047054		0	2
X	55172645	Exonic; ncRNA; 3'UTR	FAM104B	p.D71N; p.D73N; p.D75N; p.D74N		99	missense	Tolerated	Benign			1047042		0	2
X	55172659	Exonic; ncRNA; 3'UTR	FAM104B	p.I70T; p.I66T; p.I69T; p.I68T		99	missense	Tolerated	Possibly Damaging			5018687		0	2
X	55172675	Exonic; ncRNA; 3'UTR	FAM104B	p.G65S; p.G64S; p.G63S; p.G61S		99	missense	Tolerated	Probably Damaging			751109928		0	2
X	55172687	Exonic; ncRNA; 3'UTR	FAM104B	p.S61G; p.S59G; p.S60G; p.S57G	2	99	missense	Tolerated	Benign			1047037		0	2
X	55172708	Exonic; ncRNA; 3'UTR	FAM104B	p.I54L; p.I53L; p.I52L; p.I50L		99	missense	Tolerated	Benign			1047034		0	2
X	55172716	Exonic; ncRNA; 3'UTR	FAM104B	p.S51N; p.S49N; p.S50N; p.S47N		99	missense	Tolerated	Possibly Damaging			5018688		0	2
X	55185656	Exonic; ncRNA	FAM104B	p.R9I; p.R8I; p.R6I	2	99	missense	Damaging	Probably Damaging			867116961		0	2
X	67937495	Exonic	STARD8	p.S247G; p.S167G		99	missense	Tolerated	Benign			201848778		0	2
X	71359310	Exonic	NHSL2	p.W638G		99	missense	Tolerated	Probably Damaging			144418513		0	2
X	109697335	Exonic	RTL9	p.V1164M		99	missense	Tolerated	Benign					0	2
X	148794885	Intronic; Exonic	MAGEA11	p.K22N		99	missense		Benign					0	2
X	149101934	Exonic	CXorf40A/CXorf40B	p.C53W	3	99	missense	Activating	Benign			542089		0	2
M	8860	Exonic	MT-ATP6	p.T112A	33	-	missense					2001031
M	9477	Exonic	MT-CO3	p.V91I	6	99	missense					2853825		0	2
M	11719	Exonic	MT-ND4	p.G320G	14	-	synonymous					2853495
M	14766	Exonic	MT-CYB	p.T7I	19	-	missense					193302980; 527236041
M	14793	Exonic	MT-CYB	p.H16R	3	99	missense					2853504		0	2
M	15218	Exonic	MT-CYB	p.T158A	14	99	missense					2853506		0	2
M	15326	Exonic	MT-CYB	p.T194A	49	-	missense					2853508

## Sheet: CLB-GA
Chromosome	Position	Gene Region	Gene Symbol	Protein Variant	Variant Findings	Sample Genotype Quality	Translation Impact	SIFT Function Prediction	PolyPhen-2 Function Prediction	Regulatory Site	Regulator	dbSNP ID	Custom: RPA	Custom: Dels	Custom: AN
1	1226031	ncRNA; Exonic	SCNN1D	p.K625R		99	missense		Possibly Damaging			61766185		0	2
1	12979671	Splice Site	PRAMEF7/PRAMEF8			47				Splice Site Loss		199770514		0	2
1	12979685	Exonic	PRAMEF7/PRAMEF8	p.S293P		47	missense	Activating				200741009		0	2
1	12979728	Exonic	PRAMEF7/PRAMEF8	p.S307L		21	missense	Tolerated				571719128		0	2
1	12979751	Exonic	PRAMEF7/PRAMEF8	p.C315R		21	missense	Tolerated						0	2
1	16890463	Exonic	NBPF10 (includes others)	p.Q1207L		98	missense					749990990		0	2
1	16914275	Exonic	NBPF10 (includes others)	p.D171Y	1	47	missense					770461959		0	2
1	17087343	Promoter; Exonic	MST1L; LOC102724562	p.H81D		99	missense			Promoter Loss	YY1; Hltf	186420363		0	2
1	17295771	Exonic	CROCC	p.R1746Q	1	63	missense	Activating	Benign			139786167		0	2
1	23743859	Exonic	TCEA3	p.E88G		84	missense	Tolerated	Benign			192746462		0	2
1	24434519	Exonic	MYOM3	p.A69G		99	missense	Tolerated	Probably Damaging			186409908		0	2
1	26751933	Exonic	LIN28A	p.R123Q		90	missense	Tolerated	Benign			149686153		0	2
1	40928552	Exonic	ZFP69B	p.R299K		99	missense	Tolerated	Possibly Damaging			143880922		0	2
1	43909295	Exonic	SZT2	p.G2828W		99	missense		Probably Damaging					0	2
1	47042283	Exonic; ncRNA	MKNK1	p.R93Q		99	missense	Tolerated	Benign			143453771		0	2
1	55523828	ncRNA; Exonic	PCSK9	p.R434W	13	99	missense	Damaging	Probably Damaging			757143429		0	2
1	72241938	Exonic	NEGR1	p.N151S		99	missense	Damaging	Possibly Damaging			370438310		0	2
1	78098939	Intronic; Exonic	ZZZ3	p.A34V	1	99	missense	Damaging	Probably Damaging			200677861		0	2
1	78194048	Exonic	USP33	p.S387C; p.S356C	1	99	missense	Tolerated	Possibly Damaging					0	2
1	84948653	Exonic	RPF1	p.T114N	1	99	missense	Damaging	Probably Damaging			150021810		0	2
1	86822246	Intronic; Exonic	ODF2L	p.R438C; p.R467C		99	missense	Tolerated	Benign			114962597		0	2
1	94645368	Exonic	ARHGAP29	p.R798Q; p.R789Q; p.R734Q	1	65	missense	Damaging	Probably Damaging			41311172		0	2
1	110882536	Promoter; Exonic	LOC440600; RBM15	p.K170R	4	99	missense	Tolerated	Probably Damaging	Promoter Loss	BRCA1	139502540		0	2
1	117142700	Exonic	IGSF3	p.S631I; p.S651I	6	99	missense	Tolerated	Possibly Damaging			75947003		0	2
1	117142736	Exonic	IGSF3	p.I639T; p.I619T	4	99	missense	Damaging	Benign			75067537		0	2
1	117142868	Exonic	IGSF3	p.W595*; p.W575*	2	99	stop gain					61730489		0	2
1	117142869	Exonic	IGSF3	p.W595R; p.W575R	4	99	missense	Activating	Benign			78806598		0	2
1	117146504	Exonic	IGSF3	p.R476C; p.R456C		99	missense	Damaging	Probably Damaging			61786577		0	2
1	117146563	Exonic	IGSF3	p.T436M; p.T456M	2	99	missense	Tolerated	Benign			61786578		0	2
1	117146585	Exonic	IGSF3	p.R429C; p.R449C	6	99	missense	Tolerated	Possibly Damaging			968366784		0	2
1	117146592	Exonic	IGSF3	p.E446D; p.E426D	2	99	missense	Tolerated	Benign			532709767		0	2
1	117146629	Exonic	IGSF3	p.E434G; p.E414G		99	missense	Tolerated	Benign					0	2
1	117150617	Exonic	IGSF3	p.I390T		99	missense	Tolerated	Benign			61786588		0	2
1	117150736	Exonic	IGSF3	p.K350N		99	missense	Tolerated	Benign			61786589		0	2
1	117156459	Exonic	IGSF3	p.D254N	3	99	missense	Damaging	Probably Damaging			61786651		0	2
1	117156584	Exonic	IGSF3	p.Q212R	2	99	missense	Damaging	Possibly Damaging			143106517		0	2
1	117156585	Exonic	IGSF3	p.Q212*	2	99	stop gain					139013364		0	2
1	117156600	Exonic	IGSF3	p.S207G		97	missense	Activating	Benign			547741844		0	2
1	117561159	Exonic	CD101	p.L603P; p.L665P		99	missense	Damaging	Probably Damaging					0	2
1	144952377	Splice Site	PDE4DIP			99				Splice Site Loss				0	2
1	151316198	Exonic	RFX5	p.R239P		99	missense	Damaging	Probably Damaging					0	2
1	155449002	Exonic	ASH1L	p.Q1220P		99	missense	Tolerated	Benign					0	2
1	156641746	Exonic	NES	p.R745T	1	99	missense	Tolerated	Benign			140652000		0	2
1	159778186	Exonic	FCRL6	p.P98A; p.P91A		99	missense	Tolerated	Possibly Damaging					0	2
1	176708816	Exonic	PAPPA2	p.D1285N		99	missense	Damaging	Probably Damaging					0	2
1	179401400	Splice Site	AXDND1			99				Splice Site Loss				0	2
1	202894165	Exonic	KLHL12	p.K80N; p.K42N		99	missense	Tolerated	Benign			201678661		0	2
1	204120953	5'UTR; Exonic	ETNK2	p.P10T		99	missense	Tolerated	Benign			772697570		0	2
1	205128698	Exonic	DSTYK	p.R739W	1	99	missense	Damaging	Probably Damaging			114762711		0	2
1	230923325	Exonic	CAPN9	p.L500V; p.L463V; p.L526V		99	missense	Tolerated	Benign			199898968		0	2
1	241823909	Exonic	WDR64	p.R75C	3	99	missense	Tolerated				202067234		0	2
1	248263030	Exonic	OR2L13	p.A118V		99	missense	Damaging	Probably Damaging			776157936		0	2
2	19552065	Exonic	OSR1	p.E258Q		99	missense	Tolerated	Benign			34404071		0	2
2	27360185	Exonic	PRR30	p.S338F		99	missense	Damaging	Benign					0	2
2	27682679	Exonic	IFT172	p.L847M		99	missense	Tolerated	Benign					0	2
2	29432664	Exonic	ALK	p.R1275Q	216	99	missense	Damaging	Probably Damaging			113994087		0	2
2	37543448	Exonic	PRKD3	p.T74A		99	missense	Tolerated	Benign			770625466		0	2
2	40655875	Exonic	SLC8A1	p.S516T		99	missense	Tolerated	Benign			139164260		0	2
2	44079755	Exonic	ABCG8	p.E238K	5	99	missense	Damaging	Possibly Damaging			34754243		0	2
2	46707808	Exonic	TMEM247	p.Q128E		99	missense	Damaging	Probably Damaging			74318890		0	2
2	64176251	Exonic	VPS54	p.M341V; p.M353V		93	missense	Damaging	Probably Damaging			139082064		0	2
2	73492584	Exonic	FBXO41	p.R464C	2	99	missense		Possibly Damaging			199960192		0	2
2	74329188	Exonic	TET3	p.K1760del		99	in-frame					564392898	2		2
2	74729944	ncRNA; Exonic	LBX2; LBX2-AS1	p.G15R		99	missense	Tolerated	Benign			200875884		0	2
2	95542332	Exonic	TEKT4	p.L194I; p.L376I	1	98	missense	Tolerated	Benign			74658435		0	2
2	95542344	Exonic	TEKT4	p.R198*; p.R380*	1	85	stop gain					545808608		0	2
2	95542363	Exonic	TEKT4	p.A204G; p.A386G		99	missense	Damaging	Probably Damaging			112631866		0	2
2	95542377	Exonic	TEKT4	p.R391C; p.R209C	1	99	missense	Tolerated	Benign			72817671		0	2
2	95542416	Exonic	TEKT4	p.I404V; p.I222V		99	missense	Damaging	Possibly Damaging			142133592		0	2
2	95542476	Exonic	TEKT4	p.R242C; p.R424C		99	missense	Tolerated	Benign			1052809		0	2
2	95542482	Exonic	TEKT4	p.P426T; p.P244T		99	missense	Damaging	Probably Damaging					0	2
2	95542485	Exonic	TEKT4	p.T427P; p.T245P		99	missense	Tolerated	Benign					0	2
2	96993147	Exonic	ITPRIPL1	p.R260C; p.R268C; p.R252C		99	missense		Benign			115597301		0	2
2	108875557	Intronic; Exonic	SULT1C3	p.P253S		99	missense					202034318		0	2
2	120124959	Exonic; Intronic; ncRNA; Promoter	DBI; C2orf76	p.D16A	12	99	missense			Promoter Loss; ENCODE TFBS	ETS1; POLR2A; TAF1			0	2
2	121708838	Exonic	GLI2	p.S92G		99	missense	Damaging	Possibly Damaging					0	2
2	152362681	Exonic	NEB	p.S7918L; p.S6182L; p.S7883L	1	99	missense		Benign	Splice Site Loss		202191938		0	2
2	152425160	Exonic	NEB	p.A4168fs*81; p.A5869fs*81		99	frameshift								2
2	167304192	ncRNA; Exonic	SCN7A	p.K439N		99	missense	Tolerated	Benign			773268721		0	2
2	173333964	Exonic	ITGA6	p.M167V; p.M53V		99	missense	Tolerated	Benign					0	2
2	179330612	Exonic	FKBP7	p.R184H; p.R185H		99	missense	Tolerated	Benign			201547667		0	2
2	179407526	Exonic	TTN	p.R23479H; p.R30711H; p.R23287H; p.R29784H; p.R32352H; p.R23412H	3	99	missense		Probably Damaging			575939045		0	2
2	179650862	Exonic	TTN	p.V649I; p.V695I		99	missense	Damaging	Benign			747479318		0	2
2	179751599	Splice Site	CCDC141			9				Splice Site Loss				0	2
2	231236340	Exonic	SP140L	p.T204I; p.T179I		99	missense	Tolerated	Benign					0	2
2	232263031	Exonic	B3GNT7	p.G201S		99	missense	Tolerated	Benign			202096056		0	2
2	242207024	Exonic; Intronic	HDLBP	p.T14S		99	missense					116445550		0	2
2	242312655	Exonic	FARP2	p.H45Y	1	99	missense	Tolerated	Benign			61739735		0	2
3	14154634	Exonic	CHCHD4	p.S74N; p.S61N		99	missense	Tolerated	Benign					0	2
3	37458926	Exonic; ncRNA	C3orf35	p.G57S		99	missense		Possibly Damaging			150550724		0	2
3	40503521	Exonic	RPL14	p.A154_A159del		99	in-frame						10		2
3	75714298	Exonic	FRG2C	p.Q93R	2	99	missense	Tolerated	Benign			74714110		0	2
3	75714337	Exonic	FRG2C	p.I106S	2	99	missense	Activating	Benign			73840323		0	2
3	75714345	Exonic	FRG2C	p.D109Y	1	99	missense	Damaging	Benign			73840324		0	2
3	75714702	Exonic	FRG2C	p.N120S	2	99	missense	Tolerated	Benign			62247157		0	2
3	75714771	Exonic	FRG2C	p.D143G		99	missense	Tolerated	Probably Damaging					0	2
3	75714788	Exonic	FRG2C	p.S149R		99	missense	Tolerated	Benign					0	2
3	75714807	Exonic	FRG2C	p.G155E	2	99	missense	Damaging	Probably Damaging			62247158		0	2
3	75714809	Exonic	FRG2C	p.R156C	2	99	missense	Damaging	Benign			77371781		0	2
3	75714819	Exonic	FRG2C	p.R159Q	2	99	missense	Tolerated	Benign			74497996		0	2
3	75714831	Exonic	FRG2C	p.R163Q	2	99	missense	Tolerated	Benign			138192454		0	2
3	75714840	Exonic	FRG2C	p.E166G		99	missense	Tolerated	Benign					0	2
3	75714843	Exonic	FRG2C	p.V167D		99	missense	Tolerated	Benign					0	2
3	75714917	Exonic	FRG2C	p.A192T	1	99	missense	Tolerated	Benign			75138472		0	2
3	75714929	Exonic	FRG2C	p.A196T	3	99	missense	Tolerated	Possibly Damaging					0	2
3	75714950	Exonic	FRG2C	p.L203M	4	99	missense	Tolerated	Probably Damaging			73840338		0	2
3	75715099	Exonic	FRG2C	p.D252E		99	missense	Tolerated	Benign			2118760		0	2
3	75715118	Exonic	FRG2C	p.A259T	1	99	missense		Benign			73840339		0	2
3	75715124	Exonic	FRG2C	p.P261S	1	99	missense		Probably Damaging			72503535		0	2
3	75715173	Exonic	FRG2C	p.A277V		99	missense		Probably Damaging					0	2
3	75715181	Exonic	FRG2C	p.G280R	1	99	missense		Probably Damaging					0	2
3	75779602	Exonic; 3'UTR	ZNF717	p.*799S		99	stop loss							0	2
3	75779644	Exonic; 3'UTR	ZNF717	p.C785F		99	missense					112949302		0	2
3	75779650	Exonic; 3'UTR	ZNF717	p.S783*		99	stop gain					200767888		0	2
3	75779680	Exonic; 3'UTR	ZNF717	p.M773T		99	missense					78431785		0	2
3	75779719	Exonic; 3'UTR	ZNF717	p.D760G		99	missense					78030541		0	2
3	75779762	Exonic; 3'UTR	ZNF717	p.L746I		99	missense					73841587		0	2
3	75779769	Exonic	ZNF717	p.V114L; p.V107L; p.R743S	1	99	missense			Splice Site Loss		72503549		0	2
3	75781243	Exonic	ZNF717	p.I103V; p.V732V; p.I96V	1	99	missense; synonymous	Tolerated				62250085		0	2
3	75781257	Exonic	ZNF717	p.Q91P; p.Q98P; p.K728Q		99	missense	Tolerated				62250086		0	2
3	75786132	Promoter; Exonic; Intronic	ZNF717	p.Q881R; p.Q831R		99	missense	Tolerated	Benign	Promoter Loss	TFAP2A; Hand1::Tcfe2a; NFIC	75085872		0	2
3	75786163	Promoter; Exonic; Intronic	ZNF717	p.E821K; p.E871K		99	missense	Tolerated	Benign	Promoter Loss	Hltf; FOXC1			0	2
3	75786211	Promoter; Exonic; Intronic	ZNF717	p.S805P; p.S855P		99	missense	Damaging	Benign	Promoter Loss	Pax2	77715040		0	2
3	75786225	Promoter; Exonic; Intronic	ZNF717	p.T800I; p.T850I	1	99	missense	Tolerated	Benign	Promoter Loss	HNF1B; SPI1	76757483		0	2
3	75786243	Promoter; Exonic; Intronic	ZNF717	p.C844Y; p.C794Y	1	99	missense	Damaging	Probably Damaging	Promoter Loss	Pdx1; FOXC1; GATA2; Hltf	139633377		0	2
3	75786245	Promoter; Exonic; Intronic	ZNF717	p.R793S; p.R843S		99	missense	Damaging	Benign	Promoter Loss	GATA2; Hltf; FOXC1	149660902		0	2
3	75786256	Promoter; Exonic; Intronic	ZNF717	p.K840*; p.K790*	1	99	stop gain			Promoter Loss	REL; NFATC2; NF-kappaB; ETS1; RELA	113251431		0	2
3	75786261	Promoter; Exonic; Intronic	ZNF717	p.G788E; p.G838E	3	99	missense	Damaging	Possibly Damaging	Promoter Loss	SPIB; REL; EBF1; NFATC2; NF-kappaB; MZF1_1-4; ETS1; RELA	78738705		0	2
3	75786278	Promoter; Exonic; Intronic	ZNF717	p.H832Q; p.H782Q	1	99	missense	Damaging	Possibly Damaging	Promoter Loss	GATA2; FOXC1	79811623		0	2
3	75786288	Promoter; Exonic; Intronic	ZNF717	p.L779P; p.L829P	2	99	missense	Damaging	Probably Damaging	Promoter Loss	FOXC1	76707683		0	2
3	75786298	Promoter; Exonic; Intronic	ZNF717	p.K826E; p.K776E	1	99	missense	Tolerated	Benign			76137150		0	2
3	75786315	Promoter; Exonic; Intronic	ZNF717	p.E818_R820del; p.E768_R770del	4	99	in-frame			Promoter Loss	NFATC2; ETS1; FOXC1				2
3	75786354	Promoter; Exonic; Intronic	ZNF717	p.T757I; p.T807I		99	missense	Activating	Benign			77045598		0	2
3	75786355	Promoter; Exonic; Intronic	ZNF717	p.T807S; p.T757S	1	99	missense	Damaging	Benign			80256387		0	2
3	75786379	Promoter; Exonic; Intronic	ZNF717	p.T749A; p.T799A		99	missense	Tolerated	Benign			80170761		0	2
3	75786628	Promoter; Exonic; Intronic	ZNF717	p.Q716E; p.Q666E	2	99	missense	Tolerated	Benign	Promoter Loss	Hltf	3009023		0	2
3	75786670	Promoter; Exonic; Intronic	ZNF717	p.P702S; p.P652S		99	missense	Damaging	Benign	Promoter Loss	REL; NF-kappaB; RELA	80089603		0	2
3	75786942	Promoter; Exonic; Intronic	ZNF717	p.R561I; p.R611I		99	missense	Damaging	Benign			2918517		0	2
3	75786991	Promoter; Exonic; Intronic	ZNF717	p.E545K; p.E595K		99	missense	Damaging	Possibly Damaging	Promoter Loss	Pdx1	76496075		0	2
3	75787032	Promoter; Exonic; Intronic	ZNF717	p.H531R; p.H581R	6	99	missense	Damaging	Benign	Promoter Loss	GATA2; FOXC1	76729736		0	2
3	75787159	Promoter; Exonic; Intronic	ZNF717	p.E489K; p.E539K		99	missense	Tolerated	Benign			77322475		0	2
3	75787353	Promoter; Exonic; Intronic	ZNF717	p.T424I; p.T474I		69	missense	Damaging	Benign	Promoter Loss	EBF1; HNF1B	79406015		0	2
3	75787405	Promoter; Exonic; Intronic	ZNF717	p.G457R; p.G407R		99	missense	Damaging	Possibly Damaging	Promoter Loss	REL; SPIB; NFATC2; ETS1; ZNF354C	73843014		0	2
3	75787458	Exonic; microRNA; Intronic	ZNF717	p.T439I; p.T389I	2	99	missense	Tolerated	Benign	microRNA				0	2
3	75787464	Exonic; microRNA; Intronic	ZNF717	p.R387K; p.R437K	1	99	missense	Tolerated	Benign	microRNA		74861398		0	2
3	75787476	Exonic; microRNA; Intronic	ZNF717	p.S433N; p.S383N		99	missense	Tolerated	Benign	microRNA		113228636		0	2
3	75787516	Exonic; Intronic	ZNF717	p.E370Q; p.E420Q	1	99	missense	Damaging	Possibly Damaging			79870536		0	2
3	75787519	Exonic; Intronic	ZNF717	p.G419W; p.G369W	1	99	missense	Damaging	Probably Damaging					0	2
3	75787726	Exonic; Intronic	ZNF717	p.R300C; p.R350C	1	99	missense	Tolerated	Possibly Damaging			1962893		0	2
3	75787729	Exonic; Intronic	ZNF717	p.R299C; p.R349C		99	missense	Tolerated	Benign			373583704		0	2
3	75787732	Exonic; Intronic	ZNF717	p.F348V; p.F298V		99	missense	Damaging	Possibly Damaging			74776730		0	2
3	75787918	Exonic; Intronic	ZNF717	p.V236I; p.V286I		99	missense	Tolerated	Benign			78153004		0	2
3	75787926	Exonic; Intronic	ZNF717	p.Y233C; p.Y283C		99	missense	Damaging	Benign			79067505		0	2
3	75787927	Exonic; Intronic	ZNF717	p.Y283H; p.Y233H		99	missense	Damaging	Benign			75388892		0	2
3	75787962	Exonic; Intronic	ZNF717	p.T221S; p.T271S	1	99	missense	Tolerated	Benign			79540623		0	2
3	75788010	Exonic; Intronic	ZNF717	p.V205G; p.V255G	1	99	missense	Tolerated	Benign			3009006		0	2
3	75788023	Exonic; Intronic	ZNF717	p.V201I; p.V251I	1	99	missense	Tolerated	Benign			76889571		0	2
3	75788028	Exonic; Intronic	ZNF717	p.S249*; p.S199*		99	stop gain					77971486		0	2
3	75788068	Exonic; Intronic	ZNF717	p.F186V; p.F236V	1	99	missense	Tolerated	Benign			74357986		0	2
3	75788115	Exonic; Intronic	ZNF717	p.T170M; p.T220M	1	99	missense	Tolerated	Benign			62246570		0	2
3	75788130	Exonic; Intronic	ZNF717	p.G215V; p.G165V		99	missense	Damaging	Benign			113708852		0	2
3	75788150	Exonic; Intronic	ZNF717	p.Q160fs*3; p.Q210fs*3	3	99	frameshift					143871834	1		2
3	75788158	Exonic; Intronic	ZNF717	p.L156V; p.L206V		99	missense	Damaging	Benign			3009004		0	2
3	75788199	Exonic; Intronic	ZNF717	p.H192R; p.H142R		99	missense	Tolerated	Benign			77110669		0	2
3	75788226	Exonic; Intronic	ZNF717	p.C133F; p.C183F		99	missense	Damaging	Benign			74816619		0	2
3	75788245	Exonic; Intronic	ZNF717	p.G127R; p.G177R	3	99	missense	Tolerated	Possibly Damaging			79835104		0	2
3	75788281	Exonic; Intronic	ZNF717	p.M115V; p.M165V	2	99	missense	Tolerated	Benign			76243986		0	2
3	75788292	Exonic; Intronic	ZNF717	p.D111V; p.D161V	2	99	missense	Tolerated	Benign			73843015		0	2
3	75788316	Exonic; Intronic	ZNF717	p.G103E; p.G153E		99	missense	Tolerated	Possibly Damaging			79165653		0	2
3	75788434	Exonic; Intronic	ZNF717	p.Q64K; p.Q114K		99	missense	Tolerated	Benign			4011155		0	2
3	75788484	Exonic; Intronic	ZNF717	p.I47T; p.I97T		99	missense	Tolerated	Benign			74485599		0	2
3	75790444	Exonic	ZNF717	p.P37L; p.P80L; p.P87L		99	missense	Tolerated	Benign			1971517		0	2
3	75790447	Exonic	ZNF717	p.T86I; p.T36I; p.T79I		89	missense	Tolerated	Benign			76526276		0	2
3	75790466	Exonic	ZNF717	p.P30T; p.P73T; p.P80T		99	missense	Damaging	Benign			78571006		0	2
3	75790513	Exonic	ZNF717	p.Y64C; p.Y14C; p.Y57C	1	99	missense	Tolerated	Benign			2918519		0	2
3	75790516	Exonic	ZNF717	p.H13L; p.H56L; p.H63L		99	missense	Tolerated	Benign			201105907		0	2
3	75790791	Exonic	ZNF717	p.L52V; p.L2V; p.L45V		99	missense	Damaging	Possibly Damaging			72503552		0	2
3	98489745	Exonic; Intronic; 5'UTR	ST3GAL6	p.R38W; p.R61W; p.R91W		99	missense	Damaging	Benign			763334850		0	2
3	101062748	Exonic	SENP7	p.R565G; p.R466G; p.R597G; p.R630G; p.R564G		99	missense	Tolerated	Benign			182816925		0	2
3	107519976	Exonic	BBX	p.L862L; p.S526F; p.L832L		99	missense; synonymous					751405830		0	2
3	113376117	Exonic	USF3	p.Q1478del	8	99	in-frame						9		2
3	118865553	Promoter; Exonic	IGSF11; C3orf30	p.R173G		99	missense	Tolerated	Probably Damaging					0	2
3	138668432	Exonic	FOXL2NB	p.L61*		99	frameshift					745912128			2
3	169511431	Exonic	LRRC34	p.Q431*; p.Q463*		99	stop gain					140978440		0	2
3	169587529	Exonic	LRRC31	p.K23E		99	missense	Tolerated	Benign					0	2
3	184910300	Exonic	EHHADH	p.N533S; p.N629S		99	missense	Damaging	Probably Damaging			137875298		0	2
3	193032862	Exonic	ATP13A5	p.T686I		99	missense	Tolerated	Benign					0	2
3	193036894	Exonic	ATP13A5	p.P640L		99	missense	Damaging	Probably Damaging			74371245		0	2
3	195508108	Intronic; Exonic	MUC4	p.S3448L		99	missense	Damaging				148923966; 1011519559		0	2
3	195509641	Intronic; Exonic	MUC4	p.V2937A	1	52	missense	Tolerated				879646128		0	2
3	195509689	Intronic; Exonic	MUC4	p.A2921V		76	missense	Damaging				59620726		0	2
3	195509717	Intronic; Exonic	MUC4	p.P2912T		73	missense	Tolerated				201054395		0	2
3	195511283	Intronic; Exonic	MUC4	p.A2390P	2	55	missense	Tolerated	Benign			773861453		0	2
3	195511285	Intronic; Exonic	MUC4	p.D2389G		99	missense	Tolerated	Benign			796683388		0	2
3	195513515	Intronic; Exonic	MUC4	p.A1646T		99	missense	Damaging	Benign			201194776		0	2
3	196022930	Exonic	TCTEX1D2	p.R110C		99	missense	Damaging	Probably Damaging			142927338		0	2
4	367142	Intronic; Exonic	ZNF141	p.T230A; p.T306A		49	missense	Tolerated	Benign			539002588		0	2
4	961143	Exonic	DGKQ	p.A332T		42	missense	Tolerated	Probably Damaging			375110375		0	2
4	2306281	Exonic	ZFYVE28	p.A596T; p.A566T; p.A526T		99	missense	Tolerated	Benign			143369777		0	2
4	41635635	Exonic; Intronic	LIMCH1	p.A634S		99	missense	Tolerated						0	2
4	49000542	Exonic	CWH43	p.T233I; p.T260I		99	missense	Tolerated	Benign			142708462		0	2
4	53610955	Exonic	ERVMER34-1	p.R245C		99	missense					140180540		0	2
4	55968597	Exonic	KDR	p.T689M	16	99	missense	Tolerated	Benign			34038364		0	2
4	84368140	Intronic; 5'UTR; Exonic	HELQ	p.E414*		99	stop gain							0	2
4	85599394	Exonic	WDFY3	p.L3396V		99	missense	Damaging	Probably Damaging			375290555		0	2
4	100268954	ncRNA; Exonic	ADH1C	p.S23Y		99	missense	Damaging	Possibly Damaging					0	2
4	110765315	Exonic	RRH	p.D326N	3	99	missense	Tolerated	Benign			144856430		0	2
4	114269463	Exonic	ANK2	p.E1468V; p.E1459V		99	missense	Tolerated	Benign	Splice Site Loss				0	2
4	120221878	5'UTR; Exonic	C4orf3	p.R71K	57	99	missense			ENCODE TFBS	ELK4; FOXA1; SREBF1; ZNF263; POLR2A; SP1; E2F1; CTCF; HMGN3; E2F6	566499624		0	2
4	145568009	Promoter; Exonic	HHIP; HHIP-AS1	p.L61Q		99	missense		Benign	Promoter Loss	Myf			0	2
4	146059484	Exonic	OTUD4	p.E750Q		99	missense	Tolerated						0	2
4	146791444	Exonic	ZNF827	p.R645Q		99	missense	Activating	Benign			201352785		0	2
4	147104125	Exonic	LSM6	p.R18G		99	missense	Damaging	Benign					0	2
4	155525497	Exonic	FGG	p.V437I	1	99	missense		Benign			752939042		0	2
4	155530877	Exonic	FGG	p.G191R	5	99	missense	Damaging	Probably Damaging			6063		0	2
4	166418725	Exonic	CPE	p.E465G		99	missense	Damaging	Benign			140816537		0	2
4	169183895	Exonic	DDX60	p.R1028Q		99	missense	Tolerated	Benign			74374731		0	2
4	177056356	Exonic	WDR17	p.I399T; p.I423T		99	missense	Damaging	Benign			147125405		0	2
4	177094453	Exonic	WDR17	p.I1094V; p.I1125V; p.I1133V		18	missense	Tolerated	Benign					0	2
5	1238088	Exonic	SLC6A18	p.P216fs*5		99	frameshift					768481321	3		2
5	74325853	Exonic	GCNT4	p.F4L		99	missense	Tolerated	Benign			143923268		0	2
5	90041058	ncRNA; Exonic	ADGRV1	p.S3582Y		62	missense	Damaging	Probably Damaging					0	2
5	93077092	Intronic; Exonic	FAM172A; POU5F2	p.V60L		99	missense		Benign					0	2
5	137513321	Promoter; Exonic; 5'UTR	BRD8; KIF20A	p.M1T; p.W19R		99	missense; start loss	Damaging	Probably Damaging	Promoter Loss	YY1; Hltf			0	2
5	139931629	ncRNA; Intronic; Exonic	SRA1	p.V110L	10	99	missense	Tolerated	Benign			202193903		0	2
5	140236778	Exonic; Intronic	PCDHA1; PCDHA5; PCDHA4; PCDHA3; PCDHA2; PCDHA9; PCDHA8; PCDHA10; PCDHA7; PCDHA6	p.G382V		58	missense	Damaging	Probably Damaging					0	2
5	140554557	Exonic	PCDHB7	p.R714K		99	missense	Tolerated	Benign			138922913		0	2
5	140764394	Exonic; Intronic	PCDHGA7; PCDHGA6; PCDHGA5; PCDHGA4; PCDHGA3; PCDHGB3; PCDHGA2; PCDHGB2; PCDHGA1; PCDHGB1	p.V643G		99	missense	Damaging	Benign			182404532		0	2
5	140784254	Exonic; Intronic	PCDHGA8; PCDHGA7; PCDHGA6; PCDHGA5; PCDHGB5; PCDHGA4; PCDHGA3; PCDHGB4; PCDHGB3; PCDHGA2; PCDHGB2; PCDHGA1; PCDHGA9; PCDHGB1	p.P579S	1	99	missense	Damaging	Probably Damaging			190249934		0	2
5	148999984	Exonic	ARHGEF37	p.C321Y		99	missense	Activating	Possibly Damaging					0	2
5	170319540	Exonic	RANBP17	p.V136M	1	57	missense	Damaging	Probably Damaging					0	2
6	401700	ncRNA; Exonic	IRF4	p.A341V; p.A340V		99	missense	Tolerated	Benign			200311468		0	2
6	27277525	Exonic	POM121L2	p.P809T		99	missense	Tolerated	Benign					0	2
6	30954523	ncRNA; Exonic	MUC21	p.R191G	1	99	missense	Tolerated	Benign			148827807		0	2
6	30954749	ncRNA; Exonic	MUC21	p.G266E		93	missense	Tolerated	Benign			146145256		0	2
6	30954829	ncRNA; Exonic	MUC21	p.P293T		99	missense	Activating	Benign			9262333		0	2
6	30955154	ncRNA; Exonic	MUC21	p.G401E		99	missense	Tolerated	Benign			41284501		0	2
6	30955160	ncRNA; Exonic	MUC21	p.S403N		89	missense	Tolerated	Benign			77947051		0	2
6	32497960	Exonic	HLA-DRB5	p.K14N	27	36	missense	Damaging	Benign	ENCODE TFBS	YY1; ELF1; TBP; POLR2A; POU2F2; NFKB1; TAF1	75457801		0	2
6	35446225	Exonic	TEAD3	p.S156P		99	missense					144697750		0	2
6	42141469	Exonic	GUCA1A	p.R40C		99	missense	Damaging	Possibly Damaging			150710654		0	2
6	42989502	ncRNA; Exonic	RRP36	p.V37A	28	15	missense	Tolerated	Benign	ENCODE TFBS	E2F1; CCNT2; POLR2A; ETS1	540615157		0	2
6	43400395	Promoter; Intronic; Exonic	ABCC10	p.Y226F; p.Y183F		99	missense	Tolerated	Benign	Promoter Loss	SPIB; NFATC2; ETS1	760732266		0	2
6	43475244	Exonic	LRRC73	p.R277Q; p.R154Q		99	missense	Tolerated	Benign			140726394		0	2
6	44922299	Exonic; ncRNA	SUPT3H	p.M57T; p.M209T; p.M123T; p.M220T; p.M188T; p.M207T		99	missense	Damaging	Benign			188622836		0	2
6	52705553	Exonic	GSTA5	p.R20Q		99	missense	Damaging	Possibly Damaging			150669459		0	2
6	54214623	Exonic	TINAG	p.P337A	1	99	missense	Tolerated	Probably Damaging			149997439		0	2
6	54806047	Exonic	FAM83B	p.E760Q		99	missense	Tolerated	Benign					0	2
6	65707500	Exonic	EYS	p.N745S	18	99	missense	Damaging	Benign			201652272		0	2
6	70972993	Exonic	COL9A1	p.E207G; p.E450G	9	99	missense	Tolerated	Probably Damaging			77706858		0	2
6	110036336	Exonic	FIG4	p.I41T	81	99	missense	Damaging	Probably Damaging			121908287		0	2
6	166845974	Exonic	RPS6KA2	p.I454T; p.I446T; p.I348T; p.I357T; p.I471T		99	missense	Damaging	Possibly Damaging			746866176		0	2
6	166904195	Exonic	RPS6KA2	p.G163V; p.G269V; p.G261V; p.G172V; p.G286V		99	missense	Tolerated	Benign					0	2
7	1132413	Exonic; Intronic	GPER1; C7orf50	p.R350H		99	missense		Probably Damaging			181756759		0	2
7	1542732	Exonic	INTS1	p.G52S	1	99	missense	Tolerated	Benign			202230447		0	2
7	2415065	Exonic	EIF3B	p.T644M		99	missense	Damaging	Possibly Damaging			181409131		0	2
7	2580986	ncRNA; Exonic	BRAT1	p.V423I; p.V248I		99	missense	Tolerated	Benign			141807337		0	2
7	5103622	Intronic; Exonic	RBAK-RBAKDN; RBAK	p.E179K		99	missense	Tolerated	Benign			151113080		0	2
7	5327533	Exonic	SLC29A4	p.D29G	2	99	missense		Benign			145276221		0	2
7	5428431	Exonic	TNRC18	p.P342S	2	99	missense	Tolerated	Benign			545967660		0	2
7	6017340	Exonic; ncRNA	PMS2	p.N588S; p.N775S; p.N786S; p.N723S; p.N669S; p.N640S; p.N651S; p.N464S; p.N584S; p.N672S	53	99	missense	Tolerated	Possibly Damaging			17420802		0	2
7	7495692	Exonic	COL28A1	p.G452W	1	99	missense	Damaging	Probably Damaging			115462979		0	2
7	17362191	Exonic	AHR	p.R107I		99	missense	Tolerated	Benign			150911949		0	2
7	21747422	Exonic	DNAH11	p.H2218Y		99	missense					757932794		0	2
7	44119501	ncRNA; Exonic	POLM	p.Y141fs*53		99	frameshift					771320840			2
7	50530952	Exonic	DDC	p.V426M; p.V396M; p.V474M; p.V436M; p.V381M		99	missense		Benign			762954873		0	2
7	77006694	Exonic	GSAP	p.S197F		51	missense	Damaging	Probably Damaging			777282691		0	2
7	83634813	Exonic	SEMA3A	p.T401I		99	missense	Tolerated	Benign			771418664		0	2
7	93540133	Exonic	GNGT1	p.Y43S		99	missense	Damaging	Probably Damaging					0	2
7	100547278	Exonic	MUC3A	p.G8S		54	missense					73163737		0	2
7	100547281	Exonic	MUC3A	p.L9I		88	missense					73163738		0	2
7	100547299	Exonic	MUC3A	p.A15S		88	missense	Tolerated				78614597		0	2
7	100550540	Exonic	MUC3A	p.L374H	1	99	missense	Tolerated						0	2
7	100550543	Exonic	MUC3A	p.P375Q	1	99	missense	Damaging						0	2
7	100550903	Exonic	MUC3A	p.E2332V		65	missense	Tolerated						0	2
7	100550918	Exonic	MUC3A	p.N2337S		99	missense	Tolerated				77308187		0	2
7	100550920	Exonic	MUC3A	p.T2338P		99	missense	Damaging				767602754		0	2
7	100550926	Exonic	MUC3A	p.S2340G		57	missense	Tolerated				796578153		0	2
7	100550936	Exonic	MUC3A	p.S2343F		74	missense	Tolerated						0	2
7	100550995	Exonic	MUC3A	p.T2363A		99	missense	Damaging				796274649		0	2
7	100551022	Exonic	MUC3A	p.T2372P		99	missense	Tolerated				910805498		0	2
7	100551235	Exonic	MUC3A	p.L2443F		99	missense	Tolerated				73163756		0	2
7	100551239	Exonic	MUC3A	p.S2444T		99	missense	Tolerated				76539110		0	2
7	100551286	Exonic	MUC3A	p.T2460S		99	missense	Tolerated				112690320		0	2
7	100551293	Exonic	MUC3A	p.H2462P		99	missense	Tolerated				74183623		0	2
7	100551331	Exonic	MUC3A	p.V2475L		99	missense	Tolerated				77979106		0	2
7	100551332	Exonic	MUC3A	p.V2475A		99	missense	Tolerated				77022449		0	2
7	100551334	Exonic	MUC3A	p.T2476S		99	missense	Tolerated				76311216		0	2
7	107689906	Exonic	LAMB4	p.S1329R		84	missense	Tolerated	Benign			755446180		0	2
7	117432384	Exonic	CTTNBP2	p.R289H	1	99	missense	Tolerated	Benign			541089121		0	2
7	123267172	Exonic	ASB15	p.V236M		99	missense	Damaging	Probably Damaging			200486844		0	2
7	127953238	Exonic	RBM28	p.S712L; p.S571L		99	missense	Tolerated	Benign			73230638		0	2
7	137172418	Exonic	DGKI	p.L456I; p.L774I; p.L474I; p.L756I		99	missense	Activating	Benign			375805730		0	2
7	137569816	Exonic	CREB3L2	p.G336R; p.G399R		99	missense	Tolerated	Probably Damaging			376380811		0	2
7	138546051	Exonic	KIAA1549	p.A1694D		99	missense	Damaging	Probably Damaging					0	2
7	143175776	Exonic	TAS2R41	p.A271T		99	missense	Damaging	Benign			201939849		0	2
7	148802499	Exonic	ZNF425	p.N155S		99	missense	Tolerated	Benign					0	2
7	149473155	Exonic	SSPO	p.G9R		86	missense		Benign					0	2
7	149499172	Exonic	SSPO	p.R2514C		92	missense		Possibly Damaging			150227978		0	2
7	150778829	Promoter; Exonic	TMUB1; FASTK	p.P183Q	2	99	missense	Tolerated	Benign	Promoter Loss; ENCODE TFBS	TFAP2A; ZBTB7A; E2F6	368011829		0	2
7	151072994	Exonic	NUB1	p.R496C; p.R510C		99	missense	Tolerated				779861111		0	2
7	152520585	ncRNA; Exonic	ACTR3B	p.I281M		80	missense	Tolerated	Probably Damaging			773218293		0	2
7	156685672	Exonic	LMBR1	p.E6K	22	99	missense	Damaging	Benign	ENCODE TFBS	CCNT2; POLR2A	139646169		0	2
8	8748032	Exonic	MFHAS1	p.A846G		99	missense		Benign			75923733		0	2
8	10467637	Exonic	RP1L1	p.E1324G	1	99	missense	Tolerated	Benign			4240659		0	2
8	17067959	Exonic	ZDHHC2	p.T307S		99	missense	Tolerated	Benign			190630185		0	2
8	28967445	Exonic	KIF13B	p.R1358P		99	missense	Damaging	Probably Damaging					0	2
8	38105232	Exonic	DDHD2	p.D376G	1	99	missense	Tolerated	Benign			148664622		0	2
8	55542813	Exonic	RP1	p.E2124G		99	missense	Tolerated	Possibly Damaging					0	2
8	80575824	Intronic; Exonic	STMN2	p.F164fs*4		99	frameshift						3		2
8	81733709	Exonic	ZNF704	p.S41G		99	missense	Tolerated	Benign			765593977		0	2
8	98657114	Exonic	MTDH	p.K127R		99	missense	Tolerated	Benign					0	2
8	99208235	Splice Site	NIPAL2			28				Splice Site Loss				0	2
8	101717220	Promoter; Exonic	PABPC1	p.M584I		6	missense	Damaging	Probably Damaging	Promoter Loss	BRCA1	112868101		0	2
8	107704955	Splice Site	OXR1			84				Splice Site Loss		763254234		0	2
8	120768254	Exonic	TAF2	p.M957T		99	missense		Benign			763649497		0	2
8	124382159	Exonic	ATAD2	p.D275_D277del		99	in-frame					751807156	8		2
8	144621260	Exonic	ZC3H3	p.R93W		99	missense	Damaging	Benign			201367867		0	2
9	7128096	Exonic	KDM4C	p.V626M; p.V881M		99	missense	Damaging	Possibly Damaging			757535946		0	2
9	33465784	Intronic; Exonic	NOL6	p.R826C		99	missense	Tolerated	Benign			115142129		0	2
9	37801039	Intronic; Exonic	DCAF10	p.A59D	32	99	missense		Benign	ENCODE TFBS	CCNT2; POLR2A	200916317		0	2
9	86523496	Exonic	KIF27	p.H124Y		99	missense	Damaging	Benign			759532647		0	2
9	95014166	ncRNA; Exonic	IARS	p.G744D		99	missense	Damaging	Probably Damaging			377132206		0	2
9	97080972	Exonic	NUTM2F/NUTM2G	p.Q682H		99	missense	Tolerated	Possibly Damaging			200683951		0	2
9	113137735	Exonic	SVEP1	p.I3505F		64	missense		Possibly Damaging					0	2
9	113168651	Exonic	SVEP1	p.E3077K		89	missense		Benign					0	2
9	129595239	Exonic	ZBTB43	p.L151V		99	missense	Tolerated	Benign			145932561		0	2
9	136419629	Exonic	ADAMTSL2	p.V364I		99	missense	Tolerated	Benign			35767802		0	2
9	139361518	Exonic	SEC16A	p.R1274C	1	99	missense	Damaging	Possibly Damaging			773755664		0	2
9	139902962	Exonic	ABCA2	p.R2394Q; p.R2424Q		99	missense	Damaging	Possibly Damaging			55971316		0	2
9	140500230	Exonic	ARRDC1	p.G21W	37	68	missense	Damaging	Probably Damaging	ENCODE TFBS	EGR1; ZNF263; POLR2A; MYC; E2F6; TAF1			0	2
10	18280083	Exonic	SLC39A12	p.L425F; p.L291F		63	missense	Tolerated	Probably Damaging			750220272		0	2
10	19820146	Exonic	MALRD1	p.V1782I		99	missense					533530466		0	2
10	21804386	Exonic	SKIDA1	p.R789Q		99	missense	Damaging	Possibly Damaging			200920908		0	2
10	50959950	Exonic; 5'UTR; ncRNA	OGDHL	p.K15N; p.K224N; p.K167N		99	missense	Damaging	Possibly Damaging			139888177		0	2
10	75558910	Exonic	ZSWIM8	p.A1438P; p.A1443P		99	missense	Tolerated	Possibly Damaging			753846242		0	2
10	81921766	Exonic	ANXA11	p.E369K; p.E336K		99	missense	Damaging	Probably Damaging			34414015		0	2
10	89473069	Splice Site	PAPSS2			6				Splice Site Loss				0	2
10	96109974	Exonic	NOC3L	p.A342T		99	missense	Tolerated	Probably Damaging			142493625		0	2
10	97174351	Exonic; Intronic	SORBS1	p.T228M; p.T205M; p.T237M; p.T168M		99	missense		Possibly Damaging			115442765		0	2
10	103898962	Exonic	PPRC1	p.R233C; p.R113C	1	99	missense	Damaging	Possibly Damaging			139183184		0	2
10	112724148	Exonic	SHOC2	p.S11Y		99	missense		Benign					0	2
10	115609151	Exonic	DCLRE1A	p.K570fs*21		99	frameshift								2
10	116049125	Exonic	VWA2	p.V667M	2	99	missense	Tolerated				201344252		0	2
10	124746960	Exonic	PSTK	p.A330T	1	99	missense		Benign					0	2
10	126691552	Exonic	CTBP2	p.D112A; p.D652A		99	missense	Damaging	Possibly Damaging			796433756		0	2
10	126691575	Exonic	CTBP2	p.I644M; p.I104M	1	99	missense	Tolerated	Possibly Damaging			112239066		0	2
10	126691577	Exonic	CTBP2	p.I104V; p.I644V	1	99	missense	Tolerated	Benign			112508291		0	2
10	126691579	Exonic	CTBP2	p.R103Q; p.R643Q	2	99	missense	Tolerated	Possibly Damaging			760489730		0	2
10	126691605	Exonic	CTBP2	p.K94N; p.K634N	4	99	missense	Tolerated	Possibly Damaging			201760950		0	2
10	126691631	Exonic	CTBP2	p.T86S; p.T626S	6	99	missense	Tolerated	Benign			3198936		0	2
10	126691634	Exonic	CTBP2	p.I625F; p.I85F	2	99	missense	Tolerated	Possibly Damaging			75794788		0	2
10	126691660	Exonic	CTBP2	p.A616V; p.A76V	1	99	missense	Damaging	Possibly Damaging			3198935		0	2
10	126691979	Exonic	CTBP2	p.E587D; p.E47D	4	99	missense	Tolerated	Benign			74705267		0	2
10	133109807	Exonic	TCERG1L	p.A31V		27	missense	Damaging	Benign			528370146		0	2
11	403723	Exonic	PKP3	p.G677S; p.G692S		99	missense	Damaging	Probably Damaging			148364325		0	2
11	1016715	Exonic	MUC6	p.H2029R		92	missense	Tolerated	Benign			78295717		0	2
11	1016719	Exonic	MUC6	p.T2028P		94	missense	Damaging	Possibly Damaging			757123517		0	2
11	1016800	Exonic	MUC6	p.P2001S		99	missense	Tolerated	Benign			199626069		0	2
11	1017036	Exonic	MUC6	p.T1922I	2	99	missense	Tolerated	Benign			75538227		0	2
11	1017041	Exonic	MUC6	p.Y1920*	3	99	stop gain					75482640		0	2
11	1017042	Exonic	MUC6	p.Y1920S	2	99	missense	Activating	Benign			80049949		0	2
11	1017088	Exonic	MUC6	p.S1905A	2	99	missense	Tolerated	Benign			74990443		0	2
11	1017273	Exonic	MUC6	p.F1843S	1	99	missense	Tolerated	Possibly Damaging			200476918		0	2
11	1017277	Exonic	MUC6	p.S1842P	1	99	missense	Tolerated	Benign			111373859		0	2
11	1017283	Exonic	MUC6	p.V1840I		99	missense	Tolerated	Possibly Damaging			113938285		0	2
11	1017529	Exonic	MUC6	p.H1758Y		99	missense	Tolerated	Probably Damaging			200644196		0	2
11	1017679	Exonic	MUC6	p.S1708P	4	99	missense	Tolerated	Benign			111294390		0	2
11	1093054	Exonic	MUC2	p.Q3453E		99	missense					779063970		0	2
11	1093061	Exonic	MUC2	p.P3455L		90	missense					111210454		0	2
11	1093129	Exonic	MUC2	p.P3478T		88	missense					796565957		0	2
11	1212858	Exonic	MUC5AC	p.S4496R		99	missense	Tolerated				74811639		0	2
11	1212871	Exonic	MUC5AC	p.S4501P		99	missense	Tolerated				75826663		0	2
11	1212902	Exonic	MUC5AC	p.T4511S		99	missense	Tolerated				200292517		0	2
11	1212914	Exonic	MUC5AC	p.P4515R		99	missense	Tolerated				34951419		0	2
11	1212925	Exonic	MUC5AC	p.T4519A		99	missense	Tolerated				35295676		0	2
11	1212938	Exonic	MUC5AC	p.S4523F		99	missense	Damaging				34200684		0	2
11	1212970	Exonic	MUC5AC	p.T4534P		71	missense	Tolerated				764948166		0	2
11	1212998	Exonic	MUC5AC	p.T4543N		99	missense	Tolerated				780380057		0	2
11	1213349	Exonic	MUC5AC	p.S4660N		99	missense	Tolerated				74188129		0	2
11	1269557	Exonic	MUC5B	p.T3816M		99	missense					201948297		0	2
11	4944953	Exonic	OR51G1	p.A206V		99	missense		Benign			192911817		0	2
11	5462654	Exonic	OR51I1	p.L31M		99	missense	Damaging	Possibly Damaging					0	2
11	7618837	Exonic	PPFIBP2	p.R28Q; p.R140Q		99	missense		Possibly Damaging			142338414		0	2
11	17757970	Exonic	KCNC1	p.D141Y		99	missense	Damaging	Benign			376363769		0	2
11	20639339	Exonic	SLC6A5	p.G390V; p.G156V	1	99	missense		Probably Damaging			140296233		0	2
11	28056938	Exonic	KIF18A	p.T834A		99	missense	Tolerated	Benign					0	2
11	44296926	Exonic	ALX4	p.R250T		99	missense	Damaging	Possibly Damaging			986694906		0	2
11	47644257	Exonic	MTCH2	p.K274R; p.K126R; p.K265R		99	missense	Tolerated	Benign			796316460		0	2
11	59608775	Exonic	GIF	p.L178F		99	missense	Damaging	Possibly Damaging					0	2
11	62010775	Exonic	SCGB1D2	p.C24R		99	missense	Damaging	Probably Damaging			146046087		0	2
11	62364228	Exonic	MTA2	p.Q255K; p.Q82K		99	missense	Tolerated	Possibly Damaging					0	2
11	64854824	Exonic	ZFPL1	p.R222Q		99	missense	Tolerated	Benign			150897226		0	2
11	65349528	Exonic	EHBP1L1	p.S462F		99	missense	Tolerated	Benign					0	2
11	67290029	Exonic	CABP2	p.A67A; p.P72L		99	missense; synonymous					138981491		0	2
11	68191036	Exonic	LRP5	p.R455Q; p.R1036Q	23	99	missense	Damaging	Benign			61889560		0	2
11	71238675	Exonic	KRTAP5-7	p.S110C		99	missense	Tolerated	Benign			200832929		0	2
11	88300320	Exonic	GRM5	p.R844H		99	missense	Damaging	Probably Damaging					0	2
11	93417175	Exonic	CEP295	p.P332L		99	missense	Tolerated	Probably Damaging			1011651134		0	2
11	94113925	Exonic	GPR83	p.R221H; p.R179H	1	24	missense	Tolerated	Possibly Damaging			149566608		0	2
11	95583027	Splice Site	MTMR2			92				Splice Site Loss				0	2
11	114451010	Exonic	NXPE4	p.I31V; p.I315V		84	missense	Tolerated	Benign			193088648		0	2
11	118769885	Exonic	BCL9L	p.G1247R		99	missense	Damaging	Possibly Damaging			776458715		0	2
11	134182360	Exonic	GLB1L3	p.A469P		99	missense	Tolerated	Benign			192482533		0	2
12	11461549	Intronic; Exonic	PRB4	p.P123R	1	99	missense	Tolerated	Benign			11054243		0	2
12	21695428	Splice Site	GYS2			99				Splice Site Loss				0	2
12	46591791	Exonic	SLC38A1	p.R392H		99	missense	Damaging	Benign			200881452		0	2
12	49997088	ncRNA; Exonic	FAM186B	p.E129K		99	missense		Probably Damaging			139836554		0	2
12	53205676	Exonic	KRT4	p.N183S	1	99	missense	Tolerated				199768158		0	2
12	56604166	Exonic; ncRNA	RNF41	p.V93I; p.V22I		99	missense	Tolerated	Benign			142114673		0	2
12	57181052	Exonic	HSD17B6	p.L294V		99	missense	Damaging	Benign			765152837		0	2
12	57605313	Exonic	LRP1	p.G4379S	6	99	missense	Tolerated	Benign			148215878		0	2
12	58217396	Exonic	CTDSP2	p.R269W		99	missense	Damaging	Possibly Damaging			745742336		0	2
12	58217398	Exonic	CTDSP2	p.L268Q		99	missense	Tolerated	Benign			796238448		0	2
12	58217698	Exonic	CTDSP2	p.P227T		99	missense	Damaging	Probably Damaging			796175724		0	2
12	58217707	Exonic	CTDSP2	p.I224V		96	missense	Tolerated	Benign			77410204		0	2
12	58217763	Exonic	CTDSP2	p.R205H		99	missense	Tolerated	Possibly Damaging			796989809		0	2
12	58217774	Exonic	CTDSP2	p.K201N	1	99	missense	Damaging	Probably Damaging			113792624		0	2
12	58220811	Exonic	CTDSP2	p.L108I	2	57	missense	Damaging	Probably Damaging			796375970		0	2
12	58220816	Exonic	CTDSP2	p.I106T		99	missense	Tolerated	Possibly Damaging			76940645		0	2
12	58220823	Exonic	CTDSP2	p.V104M		99	missense	Tolerated	Benign			111346934		0	2
12	58220831	Exonic	CTDSP2	p.R101T	2	79	missense	Damaging	Possibly Damaging			747149135		0	2
12	58220841	Exonic	CTDSP2	p.D98N	1	99	missense	Tolerated	Possibly Damaging			74343811		0	2
12	58220844	Exonic	CTDSP2	p.E97K	1	99	missense	Tolerated	Benign			75591888		0	2
12	72020108	Exonic	ZFC3H1	p.K1417E		99	missense		Possibly Damaging			202039441		0	2
12	80696489	Exonic	OTOGL	p.F1038V		99	missense	Damaging						0	2
12	99065337	Exonic; Intronic	APAF1	p.Q545E; p.Q534E		99	missense	Damaging	Benign					0	2
12	104049066	Exonic	STAB2	p.K530R		99	missense	Tolerated	Benign					0	2
12	113565892	Exonic	RASAL1	p.V72L	1	99	missense	Damaging	Probably Damaging			138125207		0	2
12	113730744	Exonic	TPCN1	p.G779C; p.G707C; p.G639C		99	missense	Tolerated	Benign					0	2
12	122864993	Exonic	CLIP1	p.M3V		99	missense	Tolerated	Benign			140092191		0	2
12	123338647	Exonic	HIP1R	p.R200H; p.R212H		99	missense	Damaging	Probably Damaging			138504921		0	2
12	123892095	Exonic; ncRNA	KMT5A	p.C302R; p.C272R; p.C194R; p.C245R		99	missense	Tolerated	Benign			61955126		0	2
12	123892186	Exonic; ncRNA	KMT5A	p.L275P; p.L332P; p.L224P; p.L302P	2	99	missense	Damaging	Probably Damaging			61955127		0	2
12	124421993	Exonic	CCDC92	p.R203H; p.R186H		99	missense		Possibly Damaging			200976444		0	2
13	23929378	Exonic	SACS	p.T311I; p.T458I	14	99	missense		Probably Damaging			61729954		0	2
13	32893271	Exonic	BRCA2	p.Y42C	174	99	missense		Benign			4987046		0	2
13	32972760	Exonic	BRCA2	p.R3370R	47	99	synonymous					28897762		0	2
13	39263421	Exonic	FREM2	p.D647V		99	missense	Damaging	Probably Damaging					0	2
13	45147305	Intronic; Exonic	TSC22D1	p.D969V		99	missense	Tolerated	Probably Damaging			144252895		0	2
13	52508989	Exonic	ATP7B	p.T1350M; p.T1227M; p.T1434M; p.T1323M; p.T1356M	27	99	missense	Tolerated	Possibly Damaging			60986317		0	2
13	52593260	Exonic	ALG11	p.L86V	1	99	missense	Activating	Benign			182350911		0	2
14	23709633	Exonic	RNF212B	p.C27S		99	missense					753470758		0	2
14	24566123	5'UTR; Intronic; Exonic	PCK2	p.P18S		99	missense	Tolerated	Benign					0	2
14	36230132	Exonic	RALGAPA1	p.M150I		58	missense	Tolerated	Benign					0	2
14	39722412	Intronic; Exonic	MIA2	p.P642S		53	missense		Benign			200128677		0	2
14	58598373	Exonic	C14orf37	p.P563L		99	missense	Tolerated	Benign			144281427		0	2
14	64892520	Exonic	MTHFD1	p.L310I		99	missense	Tolerated	Benign					0	2
14	68028893	Exonic	PLEKHH1	p.P182L		99	missense	Tolerated	Benign			200696869		0	2
14	68238847	Exonic	ZFYVE26	p.A1801T	1	99	missense	Damaging	Benign			138965635		0	2
14	74759910	ncRNA; Exonic	ABCD4	p.Q254R	1	99	missense	Tolerated	Benign			779676647		0	2
14	75264875	Exonic	YLPM1	p.P959S	1	99	missense	Tolerated	Benign					0	2
14	92088086	Exonic	CATSPERB	p.R709Q		99	missense	Tolerated	Benign			140842196		0	2
14	95669849	Exonic	CLMN	p.A613S		99	missense	Tolerated	Benign					0	2
14	102900798	Exonic	TECPR2	p.N548K	3	99	missense	Tolerated	Benign			72700613		0	2
15	23685920	Exonic	GOLGA6L2	p.S568A		99	missense	Tolerated				200451908		0	2
15	23685952	Exonic	GOLGA6L2	p.A557E	1	99	missense	Tolerated				758363163		0	2
15	23685955	Exonic	GOLGA6L2	p.E556G	1	99	missense	Tolerated				777884739		0	2
15	23686113	Exonic	GOLGA6L2	p.Q503H		99	missense	Damaging				68177477		0	2
15	33955051	Exonic	RYR3	p.V1774M		99	missense		Benign			114430766		0	2
15	41195490	Exonic	VPS18	p.P958Q		58	missense	Damaging	Probably Damaging					0	2
15	41549176	Exonic	CHP1	p.F70Y		99	missense	Damaging	Probably Damaging					0	2
15	41862801	Splice Site	TYRO3			99				Splice Site Loss		200684350		0	2
15	43021278	Exonic	CDAN1	p.R863H		99	missense	Damaging	Probably Damaging			147564414		0	2
15	43988265	Exonic; ncRNA	CKMT1A/CKMT1B	p.S263C; p.S232C; p.S73C		53	missense	Damaging						0	2
15	64915146	Exonic	ZNF609	p.N290D		99	missense	Tolerated	Benign			145531900		0	2
15	65451057	ncRNA; Exonic	CLPX	p.G250S		99	missense	Tolerated	Probably Damaging			117517219		0	2
15	65490835	Exonic	CILP	p.P597S		99	missense		Possibly Damaging			143772526		0	2
15	71125358	5'UTR; Exonic	LARP6	p.T170I		99	missense	Tolerated	Benign			139275643		0	2
15	72063420	Exonic	THSD4	p.G570fs*12; p.G930fs*12		99	frameshift						3		2
15	72063423	Exonic	THSD4	p.G571fs*12; p.G931fs*12		99	frameshift								2
15	78305427	Exonic	TBC1D2B	p.K670E		99	missense	Damaging	Benign			756237475		0	2
15	81188233	Exonic	CEMIP	p.I415V		99	missense	Tolerated	Benign					0	2
15	83932960	Exonic	BNC1	p.N341S; p.N348S		99	missense	Tolerated	Benign			142462257		0	2
15	101905126	Exonic; Intronic	PCSK6	p.T661I		99	missense					372998470		0	2
16	135414	Exonic	MPG	p.V174I; p.V179I; p.V162I	2	99	missense	Damaging	Possibly Damaging			145824088		0	2
16	1265056	Exonic	CACNA1H	p.G1672W; p.G1666W		99	missense	Damaging	Probably Damaging					0	2
16	4644786	Exonic	C16orf96	p.V1037I		45	missense		Benign			139667175		0	2
16	20476995	Exonic	ACSM2A	p.V112M; p.V33M		99	missense	Tolerated				62035041		0	2
16	20996805	Exonic	DNAH3	p.C2374F; p.C2420F		99	missense		Possibly Damaging					0	2
16	50261795	Exonic	PAPD5	p.R601C; p.R554C		45	missense	Tolerated	Probably Damaging			780525871		0	2
16	57059693	Exonic	NLRC5	p.L280M		99	missense	Tolerated	Benign					0	2
16	70531202	Exonic	COG4	p.R468Q	1	99	missense	Damaging				200052272		0	2
16	70884524	Exonic	HYDIN	p.E4160Q	3	99	missense					1798314		0	2
16	70891640	Exonic	HYDIN	p.K4088R	1	99	missense					1774416		0	2
16	70894024	Exonic	HYDIN	p.A4026T		99	missense					11075798		0	2
16	70894087	Exonic	HYDIN	p.T4005A	3	99	missense					1539302		0	2
16	70896016	Exonic	HYDIN	p.Q3905fs*5	6	99	frameshift					11337008; 57797337	2		2
16	70896033	Exonic	HYDIN	p.V3899M	1	99	missense					1626593		0	2
16	70896122	Exonic	HYDIN	p.M3869R	2	99	missense					7192347		0	2
16	70897039	Exonic	HYDIN	p.V3840L	1	99	missense					1798325		0	2
16	70902559	Exonic	HYDIN	p.V3742I	3	99	missense					1798413		0	2
16	70902568	Exonic	HYDIN	p.A3739T	3	99	missense					1774504		0	2
16	70917855	Exonic	HYDIN	p.L3316P	3	99	missense					1774331		0	2
16	70917931	Exonic	HYDIN	p.A3291P	2	99	missense					1798440		0	2
16	70926334	Exonic	HYDIN	p.T3116R		99	missense					1774423		0	2
16	70942585	Exonic	HYDIN	p.N2728K		99	missense					749067771		0	2
16	70942688	Exonic	HYDIN	p.I2694S	1	99	missense					1774449		0	2
16	70954513	Exonic	HYDIN	p.K2589R	1	99	missense					1774395		0	2
16	70954571	Exonic	HYDIN	p.D2570N		99	missense					8044001		0	2
16	70954606	Exonic	HYDIN	p.G2558E	1	99	missense					8044142		0	2
16	70954691	Exonic	HYDIN	p.K2530E		99	missense					1798528		0	2
16	70954704	Exonic	HYDIN	p.T2521_R2525del	1	99	in-frame					67115747; 375727122			2
16	70954774	Exonic	HYDIN	p.L2502S	1	99	missense					1798529		0	2
16	70954945	Exonic	HYDIN	p.N2445I	1	99	missense					1798532		0	2
16	70972620	Exonic	HYDIN	p.R2298G		99	missense					1774360		0	2
16	70975565	Exonic	HYDIN	p.Q2276R	1	99	missense					1815707		0	2
16	70975667	Exonic	HYDIN	p.Q2242R	1	99	missense					2258307		0	2
16	70989299	Exonic	HYDIN	p.V2099M	1	99	missense					1798337		0	2
16	70989335	Exonic	HYDIN	p.R2087C	1	99	missense					1774541		0	2
16	71007809	Exonic	HYDIN	p.V1718M		99	missense					783762		0	2
16	71026076	Exonic	HYDIN	p.V1228L	1	99	missense					1774513		0	2
16	71052113	Exonic	HYDIN	p.Y1188C		99	missense							0	2
16	71054178	Exonic	HYDIN	p.I1077V	1	99	missense					6416709		0	2
16	71061495	Intronic; Exonic	HYDIN	p.*1018Q	3	99	stop loss					1022220		0	2
16	71098649	Exonic	HYDIN	p.N751D; p.N741D; p.N724D		99	missense		Probably Damaging			3817211		0	2
16	71101200	Exonic	HYDIN	p.T717A; p.T690A; p.T707A	7	99	missense		Possibly Damaging			10744982		0	2
16	71122408	Exonic	HYDIN	p.G506D; p.G489D; p.G516D		41	missense	Damaging	Probably Damaging			62040318		0	2
16	71509804	Exonic	ZNF19	p.P216S		99	missense	Damaging	Possibly Damaging			199702128		0	2
16	72830276	Exonic	ZFHX3	p.M1188T; p.M2102T	1	99	missense	Tolerated	Probably Damaging			200140155		0	2
16	84456032	Exonic	ATP2C2	p.E71fs*12; p.E222fs*12		99	frameshift					751902189	4		2
16	84456036	Exonic	ATP2C2	p.E222A; p.E71A		99	missense	Damaging	Probably Damaging			774606455		0	2
16	88599697	Exonic	ZFPM1	p.E444A	5	57	missense	Tolerated	Benign			368520732		0	2
16	88599700	Exonic	ZFPM1	p.L446_A447del		57	in-frame					149145771			2
16	88643616	Exonic	ZC3H18	p.L29V		99	missense	Tolerated	Possibly Damaging					0	2
17	3323892	Exonic	OR3A3	p.A11S		99	missense	Tolerated	Benign					0	2
17	4994906	Exonic	ZFP3	p.H36R		99	missense	Tolerated	Benign			140154967		0	2
17	6945445	Exonic	SLC16A11	p.S352R		99	missense	Tolerated	Benign			762205310		0	2
17	6981403	Exonic	CLEC10A	p.R33C	1	99	missense	Damaging	Possibly Damaging			78714016		0	2
17	10354727	Exonic	MYH4	p.S1261R		99	missense	Tolerated	Possibly Damaging			34610503		0	2
17	10424636	Exonic	MYH2	p.K1929N		99	missense	Damaging	Probably Damaging					0	2
17	15162437	Exonic; ncRNA	PMP22	p.H51R	1	99	missense	Tolerated	Benign			368908933		0	2
17	19285262	Exonic	MAPK7	p.G549A; p.G410A	1	99	missense		Benign			56388327		0	2
17	27579147	Exonic	CRYBA1	p.P94L		99	missense	Damaging	Probably Damaging					0	2
17	39240795	Exonic	KRTAP4-7	p.S113C		61	missense	Tolerated				9894966		0	2
17	39680396	Exonic	KRT19	p.M316R		99	missense	Damaging	Probably Damaging			149165669		0	2
17	41007573	Intronic; ncRNA; Exonic	AOC3	p.E667K; p.E124K		99	missense	Damaging	Probably Damaging					0	2
17	42267990	Exonic	TMUB2	p.R242C; p.R185C; p.R222C		99	missense	Damaging	Benign			775966104		0	2
17	45214523	Exonic	CDC27	p.N642K; p.N575K; p.N635K; p.N636K		99	missense	Tolerated	Possibly Damaging			62075617		0	2
17	45214592	Exonic	CDC27	p.L552F; p.L612F; p.L613F; p.L619F	4	99	missense	Tolerated	Benign			79285536		0	2
17	45214600	Exonic	CDC27	p.F550L; p.F611L; p.F610L; p.F617L		99	missense	Tolerated	Benign			112627286		0	2
17	45214614	Exonic	CDC27	p.L545P; p.L605P; p.L606P; p.L612P		99	missense	Damaging	Probably Damaging			796427812		0	2
17	45214615	Exonic	CDC27	p.L605V; p.L606V; p.L612V; p.L545V		99	missense	Damaging	Probably Damaging			796561781		0	2
17	45214617	Exonic	CDC27	p.T611S; p.T544S; p.T604S; p.T605S		99	missense	Damaging	Possibly Damaging			796359371		0	2
17	45214633	Exonic	CDC27	p.Y600D; p.Y539D; p.Y606D; p.Y599D	2	99	missense	Damaging	Benign			148087250		0	2
17	45214648	Exonic	CDC27	p.Q595E; p.Q534E; p.Q601E; p.Q594E	4	99	missense	Damaging	Possibly Damaging			796969472		0	2
17	45214651	Exonic	CDC27	p.I594L; p.I533L; p.I593L; p.I600L	4	99	missense	Tolerated	Benign			796265930		0	2
17	45214654	Exonic	CDC27	p.A592T; p.A593T; p.A532T; p.A599T		99	missense	Damaging	Probably Damaging			775321736		0	2
17	45214669	Exonic	CDC27	p.K587Q; p.K588Q; p.K594Q; p.K527Q	2	99	missense	Damaging	Possibly Damaging			62075620		0	2
17	45214699	Exonic	CDC27	p.S584G; p.S517G; p.S577G; p.S578G	2	99	missense	Damaging	Benign			62075623		0	2
17	45216132	Exonic	CDC27	p.L565F; p.L498F; p.L559F; p.L558F	2	58	missense	Damaging	Probably Damaging			62075657		0	2
17	45216162	Exonic	CDC27	p.D488E; p.D555E; p.D548E; p.D549E		61	missense	Tolerated	Benign			111227623		0	2
17	45216169	Exonic	CDC27	p.Q546P; p.Q547P; p.Q486P; p.Q553P		56	missense	Damaging	Probably Damaging			77891297		0	2
17	45216172	Exonic	CDC27	p.L545P; p.L552P; p.L485P; p.L546P		55	missense	Damaging	Probably Damaging			76836152		0	2
17	45216247	Exonic	CDC27	p.I527K; p.I521K; p.I520K; p.I460K		64	missense	Tolerated	Benign			201607934		0	2
17	45216248	Exonic	CDC27	p.I520L; p.I527L; p.I521L; p.I460L		62	missense	Tolerated	Benign			199927167		0	2
17	45219239	Exonic	CDC27	p.E510K; p.E517K; p.E511K; p.E450K	6	62	missense	Damaging	Probably Damaging			79201963		0	2
17	45219241	Exonic	CDC27	p.F509C; p.F449C; p.F510C; p.F516C	6	56	missense	Tolerated	Benign			80029043		0	2
17	45219283	Exonic	CDC27	p.Y502C; p.Y495C; p.Y496C; p.Y435C	6	55	missense	Damaging	Probably Damaging			76995821		0	2
17	45219296	Exonic	CDC27	p.P498A; p.P431A; p.P492A; p.P491A	2	55	missense	Damaging	Probably Damaging			79487913		0	2
17	45221251	Exonic	CDC27	p.K390E; p.K329E; p.K396E		99	missense	Tolerated	Possibly Damaging			1064545		0	2
17	45221273	Exonic	CDC27	p.F382L; p.F321L; p.F388L		99	missense	Damaging	Possibly Damaging			1141701		0	2
17	45221286	Exonic	CDC27	p.S317N; p.S378N; p.S384N		99	missense	Damaging	Possibly Damaging			77440865		0	2
17	45221298	Exonic	CDC27	p.L380P; p.L374P; p.L313P		99	missense	Tolerated	Benign			80120716		0	2
17	45221317	Exonic	CDC27	p.T307A; p.T368A; p.T374A		99	missense	Tolerated	Benign			79454290		0	2
17	45221318	Exonic	CDC27	p.I373M; p.I367M; p.I306M		99	missense	Tolerated	Benign			77739281		0	2
17	45229200	Exonic	CDC27	p.Q287K; p.Q348K; p.Q354K		99	missense	Tolerated	Benign			186608264		0	2
17	45229209	Exonic	CDC27	p.I345V; p.I284V; p.I351V		99	missense	Tolerated	Benign			201447460		0	2
17	45229221	Exonic	CDC27	p.E280K; p.E347K; p.E341K		99	missense	Tolerated	Benign			796457670		0	2
17	45229228	Exonic	CDC27	p.N338K; p.N277K; p.N344K	2	99	missense	Tolerated	Possibly Damaging			796595683		0	2
17	45229234	Exonic	CDC27	p.S342R; p.S275R; p.S336R	2	99	missense	Tolerated	Benign			796852854		0	2
17	45229253	Exonic	CDC27	p.K330T; p.K269T; p.K336T		54	missense	Tolerated	Benign			200834582		0	2
17	45229254	Exonic	CDC27	p.K269Q; p.K336Q; p.K330Q		59	missense	Tolerated	Benign			201804958		0	2
17	45234298	Exonic	CDC27	p.L214V; p.L275V	3	99	missense	Tolerated	Possibly Damaging			62077263		0	2
17	45234343	Exonic	CDC27	p.N199H; p.N260H	2	99	missense	Tolerated	Possibly Damaging			3208659		0	2
17	45234360	Exonic	CDC27	p.L254*; p.L193*	3	99	stop gain					62077264		0	2
17	45234403	Exonic	CDC27	p.I240L; p.I179L	3	99	missense	Tolerated	Benign			75184508		0	2
17	45234702	Exonic	CDC27	p.N114S; p.N175S	1	84	missense	Tolerated	Benign			147617501		0	2
17	45234706	Exonic	CDC27	p.Q113E; p.Q174E		81	missense	Tolerated	Benign			143453365		0	2
17	45234720	Exonic	CDC27	p.K108R; p.K169R	1	79	missense	Tolerated	Benign			202182614		0	2
17	45234721	Exonic	CDC27	p.K108*; p.K169*	1	71	stop gain					199899451		0	2
17	45249316	Intronic; Exonic	CDC27	p.Y73C		63	missense	Tolerated	Benign			62077266		0	2
17	45266510	Intronic; Splice Site	CDC27		53	99				Splice Site Loss; ENCODE TFBS	ZNF263; CTBP2; SETDB1; CTCF; GATA2; GTF2F1; CHD2; SMC3; GATA1; YY1; POLR2A; TAF7; ZBTB7A; ATF3; TAF1			0	2
17	45266522	5'UTR; Exonic	CDC27	p.E6G	54	99	missense	Damaging	Probably Damaging	ENCODE TFBS	ZNF263; CTBP2; SETDB1; CTCF; GATA2; GTF2F1; CHD2; SMC3; GATA1; YY1; POLR2A; TAF7; ZBTB7A; ATF3; TAF1	62077279		0	2
17	45266535	5'UTR; Exonic	CDC27	p.T2A	53	99	missense	Tolerated	Probably Damaging	ENCODE TFBS	ZNF263; CTBP2; SETDB1; CTCF; GATA2; GTF2F1; CHD2; SMC3; GATA1; YY1; POLR2A; TAF7; ZBTB7A; ATF3; TAF1	62077280		0	2
17	45380203	Exonic	ITGB3	p.P711S	3	99	missense	Tolerated	Possibly Damaging			138729147		0	2
17	46058612	Exonic	CDK5RAP3	p.Q231R; p.Q369R; p.Q481R; p.Q456R		99	missense	Tolerated	Benign			61758369		0	2
17	56349122	Exonic	MPO	p.I642L	2	99	missense	Tolerated	Possibly Damaging			112737382		0	2
17	66551763	ncRNA; Exonic	FAM20A	p.R176G; p.R38G		99	missense	Damaging	Possibly Damaging			149777674		0	2
17	79503606	Intronic; Exonic	FSCN2	p.K379R		99	missense		Benign					0	2
18	9887176	Exonic	TXNDC2	p.P234T; p.P167T		99	missense	Tolerated	Possibly Damaging			143154037		0	2
18	14105236	Exonic	ZNF519	p.K435E	2	99	missense	Tolerated	Benign					0	2
18	61654237	Exonic; ncRNA; Intronic; 3'UTR	SERPINB8	p.R102*; p.R104*; p.R284*	2	99	stop gain					144666367		0	2
18	72999205	Exonic	TSHZ1	p.A570T; p.A615T	1	99	missense	Tolerated				149729975		0.01	2
18	72999761	Exonic	TSHZ1	p.R800H; p.R755H		99	missense	Tolerated				146830433		0	2
19	803576	Promoter; Exonic	PTBP1	p.L19V		99	missense	Damaging	Benign	Promoter Loss	Hltf			0	2
19	1003650	Exonic	GRIN3B	p.L317fs*38		99	frameshift								2
19	1796823	ncRNA; Exonic	ATP8B3	p.A547V; p.A500V		99	missense	Tolerated	Benign			761270925		0	2
19	4157104	Exonic	CREB3L3	p.S89F; p.S90F		99	missense	Damaging	Probably Damaging					0	2
19	4818202	Exonic	TICAM1	p.A63V		99	missense	Damaging	Benign					0	2
19	7512016	Exonic	ARHGEF18	p.L221V; p.L379V	6	99	missense	Damaging	Possibly Damaging			140297736		0	2
19	9000169	Exonic	MUC16	p.G13530S	1	99	missense		Probably Damaging					0	2
19	9000187	Exonic	MUC16	p.V13524I	1	99	missense		Possibly Damaging			994308141		0	2
19	9021107	Exonic	MUC16	p.G12406R	1	99	missense		Benign			75219945		0	2
19	9021118	Exonic	MUC16	p.G12402E	1	99	missense		Benign			79498466		0	2
19	9091134	Exonic	MUC16	p.N227K		99	missense	Damaging	Benign					0	2
19	10363280	Exonic	MRPL4	p.R60C	4	99	missense	Damaging	Possibly Damaging			45520838		0	2
19	11327760	Exonic	DOCK6	p.G1242S		99	missense	Tolerated	Benign			200042437		0	2
19	14991555	Exonic	OR7A17	p.L205M		99	missense	Damaging	Probably Damaging					0	2
19	17346794	Exonic	NR2F6	p.A152T		99	missense	Tolerated	Benign					0	2
19	19655531	Exonic	CILP2	p.L726P		99	missense	Damaging	Probably Damaging					0	2
19	23556579	Intronic; Exonic	ZNF91	p.N73S		99	missense	Tolerated	Benign			757869359		0	2
19	34687560	Exonic	LSM14A	p.S103P	3	99	missense	Tolerated	Benign			149170773		0	2
19	35250868	Exonic	ZNF599	p.D280H		99	missense	Damaging	Possibly Damaging					0	2
19	38949824	Exonic	RYR1	p.L736V		99	missense		Benign					0	2
19	39027407	Exonic	RYR1	p.G3870R; p.G3865R	2	99	missense		Benign	Splice Site Loss				0	2
19	40929204	Exonic	SERTAD1	p.A84T		99	missense	Tolerated	Benign			145548575		0	2
19	44778262	Exonic; 3'UTR	ZNF233	p.D483E		99	missense	Activating	Benign					0	2
19	45153113	Exonic	PVR	p.V154L	1	99	missense	Damaging	Possibly Damaging			35959395		0	2
19	47731650	Promoter; Exonic; Intronic	BBC3	p.P13P; p.R48G		99	missense; synonymous	Tolerated	Benign	Promoter Loss	TFAP2A; FOXC1			0	2
19	50104825	Exonic	PRR12	p.P1475T	1	99	missense	Tolerated	Possibly Damaging			201085398		0	2
19	50792810	Exonic	MYH14	p.E1591Q; p.E1624Q; p.E1583Q		99	missense	Tolerated	Probably Damaging					0	2
19	55239223	Exonic	KIR3DL3	p.V168I	3	99	missense	Tolerated	Benign			270790		0	2
19	55250979	Exonic	KIR2DL1/KIR2DL3	p.P21T	1	99	missense	Damaging	Probably Damaging			143258060		0	2
19	55253465	Exonic	KIR2DL1/KIR2DL3	p.P37R	1	99	missense	Damaging	Benign					0	2
19	55253552	Exonic	KIR2DL1/KIR2DL3	p.F66Y	4	99	missense	Tolerated	Benign			78713511		0	2
19	55255357	Exonic	KIR2DL1/KIR2DL3	p.R162T	1	67	missense	Damaging	Possibly Damaging			201504521		0	2
19	55255377	Exonic	KIR2DL1/KIR2DL3	p.R169C	3	99	missense	Tolerated	Benign			200686594		0	2
19	55255534	Exonic	KIR2DL1/KIR2DL3	p.T221I	2	99	missense	Tolerated	Possibly Damaging	Splice Site Loss		150145497		0	2
19	55258831	Exonic	KIR2DL1/KIR2DL3	p.E237K	2	99	missense	Tolerated	Benign					0	2
19	55263689	Exonic	KIR2DL1/KIR2DL3	p.E281G		70	missense	Damaging	Benign			796860448		0	2
19	55281312	ncRNA; Exonic	LOC101928804; KIR2DL1/KIR2DL3	p.L4M		99	missense	Tolerated	Benign			368074906		0	2
19	55281318	ncRNA; Exonic	LOC101928804; KIR2DL1/KIR2DL3	p.V6I		99	missense	Tolerated	Benign			375195215		0	2
19	55284986	Exonic	KIR2DL1/KIR2DL3	p.T91K	3	99	missense	Tolerated	Possibly Damaging			687485		0	2
19	55285045	Exonic	KIR2DL1/KIR2DL3	p.V111L	2	99	missense	Tolerated	Benign			687885		0	2
19	55290108	Exonic	KIR2DL1/KIR2DL3	p.K237E	2	99	missense	Tolerated	Benign			75232650		0	2
19	55295215	Exonic	KIR2DL1/KIR2DL3	p.T333A	2	99	missense	Tolerated	Benign			201644346		0	2
19	55316329	Exonic	KIR2DL4	p.Y53C	4	99	missense	Tolerated	Benign			618835		0	2
19	55316470	Exonic	KIR2DL4	p.F100S		51	missense	Tolerated	Benign			796753843		0	2
19	55316479	Exonic	KIR2DL4	p.H103R		77	missense	Tolerated	Benign			796878779		0	2
19	55316488	Exonic	KIR2DL4	p.T106I		65	missense	Tolerated	Benign			796513163		0	2
19	55316523	Exonic	KIR2DL4	p.M118V		74	missense	Activating	Benign			377158496		0	2
19	55317506	Exonic	KIR2DL4	p.I154M		99	missense	Tolerated	Benign			112266387		0	2
19	55317528	Exonic	KIR2DL4	p.E162K		99	missense	Tolerated	Benign			540514355		0	2
19	55317529	Exonic	KIR2DL4	p.E162G		99	missense	Tolerated	Benign			796093143		0	2
19	55317541	Exonic	KIR2DL4	p.L166P		99	missense	Tolerated	Benign			112694450		0	2
19	55317564	Exonic	KIR2DL4	p.I174V		91	missense	Tolerated	Benign			200435373		0	2
19	55320293	Exonic	KIR2DL4	p.P221S		99	missense	Tolerated	Benign					0	2
19	55320306	Exonic	KIR2DL4	p.W225S		99	missense	Tolerated	Benign					0	2
19	55320307	Exonic	KIR2DL4	p.W225*		99	stop gain							0	2
19	55320308	Exonic	KIR2DL4	p.P226S		99	missense	Tolerated	Benign					0	2
19	55320330	Exonic	KIR2DL4	p.F233S		99	missense	Tolerated	Benign					0	2
19	55330036	Exonic	KIR3DL1	p.V113M	2	66	missense	Damaging	Benign			643861		0	2
19	55331287	Exonic	KIR3DL1	p.G159W	2	99	missense	Damaging	Possibly Damaging			652641		0	2
19	55331362	Exonic	KIR3DL1	p.P184S	2	99	missense	Tolerated	Possibly Damaging			652741		0	2
19	55331372	Exonic	KIR3DL1	p.L187R	1	99	missense	Tolerated	Benign			660405		0	2
19	55344239	Exonic	KIR2DS4 (includes others)	p.I7S	1	99	missense					1130476		0	2
19	55358645	Exonic	KIR2DS4 (includes others)	p.P234S; p.P217S		99	missense					144486451		0	2
19	55358655	Exonic	KIR2DS4 (includes others)	p.Y220C; p.Y237C	2	99	missense					113664264		0	2
19	55358658	Exonic	KIR2DS4 (includes others)	p.M238T; p.M221T	1	99	missense					72489166		0	2
19	55358659	Exonic	KIR2DS4 (includes others)	p.M238I; p.M221I		99	missense					139340501		0	2
19	55363704	Exonic	KIR3DL2	p.A108T	3	99	missense	Tolerated	Benign			654686		0	2
19	55377265	Exonic	KIR3DL2	p.C319R; p.C336R		60	missense	Tolerated	Benign			796466301		0	2
19	55377280	Exonic	KIR3DL2	p.V324I; p.V341I		68	missense	Tolerated	Benign			796782943		0	2
19	55377302	Exonic	KIR3DL2	p.V331A; p.V348A		99	missense	Tolerated	Probably Damaging					0	2
19	55377307	Exonic	KIR3DL2	p.F350I; p.F333I		99	missense	Activating	Benign			2915986		0	2
19	55377319	Exonic	KIR3DL2	p.L354I; p.L337I		90	missense	Tolerated	Benign					0	2
19	55377875	Exonic	KIR3DL2	p.Q369E; p.Q386E	2	99	missense	Tolerated	Benign			973541788		0	2
19	55377988	Exonic	KIR3DL2	p.E390D; p.E373D		99	missense	Tolerated	Probably Damaging			372092512		0	2
19	55450892	Exonic	NLRP7	p.R432L		85	missense	Tolerated	Benign			148981739		0	2
19	55602914	Exonic	PPP1R12C	p.L759V; p.L757V		99	missense	Damaging	Probably Damaging					0	2
19	55814177	Exonic	BRSK1	p.A324T		99	missense	Tolerated	Benign			745487860		0	2
19	57036362	Exonic	ZNF471	p.Q235R; p.Q309R		99	missense	Damaging	Benign			45487092		0	2
19	57765152	Exonic	ZNF805	p.K322R; p.K189R		99	missense	Damaging	Probably Damaging			182696296		0	2
19	58004299	Exonic; Intronic	ZNF419	p.Q79R; p.Q125R; p.Q126R; p.Q112R; p.Q113R; p.Q37R; p.Q93R; p.Q92R; p.Q80R		99	missense	Tolerated	Benign					0	2
19	58370592	Exonic	ZNF417/ZNF587	p.E271fs*6; p.E272fs*6		99	frameshift					763374858	2		2
19	58927186	Intronic; ncRNA; Exonic	ZNF584	p.G90V		99	missense	Damaging		Splice Site Loss		368222432		0	2
20	6033208	Exonic	LRRN4	p.L80F		99	missense	Tolerated	Benign			747500326		0	2
20	25187902	Exonic; Intronic; 5'UTR	ENTPD6	p.R81Q; p.R82Q; p.R64Q; p.R65Q; p.R79Q		99	missense		Benign			35296506		0	2
20	25656044	Exonic	ZNF337	p.P627R		99	missense	Damaging	Probably Damaging					0	2
20	30454930	Exonic; 5'UTR	DUSP15	p.R28*; p.R25*		99	stop gain					769244091		0	2
20	32247769	Exonic	NECAB3	p.G189S		99	missense	Tolerated	Benign			183841365		0	2
20	33334731	Exonic	NCOA6	p.T932P		64	missense	Tolerated	Benign			199979535		0	2
20	34079078	Exonic	CEP250	p.E932G; p.E300G		99	missense	Tolerated	Probably Damaging			114806315		0	2
20	44756975	Exonic; ncRNA	CD40	p.G231G; p.V222G; p.G197G; p.V218G; p.V166G		51	missense; synonymous	Damaging	Benign			766292495		0.01	2
20	48522949	Exonic	SPATA2	p.Y257C		99	missense	Damaging	Probably Damaging			145229601		0	2
20	56728632	Exonic	C20orf85	p.R34Q	1	99	missense	Tolerated	Benign			45576936		0	2
20	62190630	Exonic	HELZ2	p.R2640H; p.R2071H		99	missense	Damaging	Possibly Damaging			148963119		0	2
20	62309621	Exonic; ncRNA	RTEL1-TNFRSF6B; RTEL1	p.M97T; p.M344T; p.M320T		99	missense	Tolerated	Benign			143550996		0	2
21	14982577	Exonic	LOC100288966/POTED	p.T10A		99	missense		Benign			373326718		0	2
21	34067523	Exonic	SYNJ1	p.M183I; p.M222I		99	missense	Tolerated	Benign			760573856		0	2
21	43535988	Exonic	UMODL1	p.R718W; p.R790W; p.R918W; p.R846W	1	99	missense		Possibly Damaging			200664665		0	2
21	44483184	Exonic	CBS/CBSL	p.I278T; p.I173T	559	99	missense	Damaging	Possibly Damaging			5742905		0	2
21	45452011	Exonic	TRAPPC10	p.T36M		99	missense	Damaging	Benign			530457040		0	2
21	47754471	Exonic	PCNT	p.R25H; p.R143H	1	99	missense		Benign			58106867		0	2
21	47754549	Exonic	PCNT	p.R51H; p.R169H	1	98	missense		Possibly Damaging			61735823		0	2
22	30983373	5'UTR; Exonic	PES1	p.R90W		99	missense	Damaging	Probably Damaging			147076563		0	2
22	37964189	Exonic	CDC42EP1	p.S180A	1	99	missense	Tolerated	Benign			150706378		0	2
22	50686836	Exonic	HDAC10	p.D324E; p.D304E		99	missense	Tolerated	Probably Damaging			779620715		0	2
X	2867732	Exonic	ARSE	p.S181N; p.S156N; p.S111N		90	missense	Tolerated	Benign			41310272		0	2
X	7811884	Exonic	VCX/VCX3A	p.V150L		12	missense	Tolerated	Benign			772708710		0	2
X	34148877	Exonic	FAM47A	p.E507Q		58	missense	Tolerated	Benign			5973088		0	2
X	55172537	Exonic; Intronic; 3'UTR	FAM104B	p.R110*; p.R107*; p.R111*; p.R109*	2	99	stop gain					1047054		0	2
X	55172630	Exonic; ncRNA; 3'UTR	FAM104B	p.Q79*; p.Q78*; p.Q80*; p.Q76*	1	99	stop gain					113263757		0	2
X	55172645	Exonic; ncRNA; 3'UTR	FAM104B	p.D71N; p.D73N; p.D75N; p.D74N		99	missense	Tolerated	Benign			1047042		0	2
X	55172675	Exonic; ncRNA; 3'UTR	FAM104B	p.G65S; p.G64S; p.G63S; p.G61S		99	missense	Tolerated	Probably Damaging			751109928		0	2
X	55172687	Exonic; ncRNA; 3'UTR	FAM104B	p.S61G; p.S59G; p.S60G; p.S57G	2	99	missense	Tolerated	Benign			1047037		0	2
X	55172708	Exonic; ncRNA; 3'UTR	FAM104B	p.I54L; p.I53L; p.I52L; p.I50L		99	missense	Tolerated	Benign			1047034		0	2
X	55185656	Exonic; ncRNA	FAM104B	p.R9I; p.R8I; p.R6I	2	99	missense	Damaging	Probably Damaging			867116961		0	2
X	71787657	Intronic; 3'UTR	HDAC8			99				Splice Site Loss		368582144		0	2
X	107834411	Exonic	COL4A5	p.A430D	4	12	missense	Tolerated	Benign			142883891		0	2
M	8860	Exonic	MT-ATP6	p.T112A	33	-	missense					2001031
M	11719	Exonic	MT-ND4	p.G320G	14	-	synonymous					2853495
M	14766	Exonic	MT-CYB	p.T7I	19	-	missense					193302980; 527236041
M	15326	Exonic	MT-CYB	p.T194A	49	-	missense					2853508

## Sheet: LAN6
Chromosome	Position	Gene Region	Gene Symbol	Protein Variant	Variant Findings	Sample Genotype Quality	Translation Impact	SIFT Function Prediction	PolyPhen-2 Function Prediction	Regulatory Site	Regulator	dbSNP ID	Custom: RPA	Custom: Dels	Custom: AN
1	11254523	Intronic; Exonic	ANGPTL7; MTOR	p.W226C		24	missense	Damaging	Probably Damaging			779395182		0	2
1	16532100	Exonic	ARHGEF19	p.R505H		99	missense	Damaging	Possibly Damaging			372643435		0	2
1	19431620	Exonic	UBR4	p.K4189N		99	missense		Probably Damaging					0	2
1	22191859	Splice Site	HSPG2			54				Splice Site Loss				0	2
1	33745883	Exonic	ZNF362	p.P170A		99	missense	Tolerated	Benign					0	2
1	33764618	Exonic	ZNF362	p.G412S		99	missense	Tolerated	Benign			35620942		0	2
1	36643752	Exonic	MAP7D1	p.P516L; p.P553L; p.P521L		99	missense	Tolerated	Possibly Damaging			779166554		0	2
1	36807563	Exonic	STK40	p.T367dup; p.T372dup		99	in-frame					752154301			2
1	39853740	Exonic	MACF1	p.L3014V	1	99	missense	Damaging	Probably Damaging			144367111		0	2
1	40961682	Exonic	ZFP69	p.S511N; p.S512N		99	missense	Tolerated	Benign			773018357		0	2
1	62675906	Exonic	L1TD1	p.S487C		99	missense	Damaging	Benign			979128102		0	2
1	65157122	Exonic	CACHD1	p.P939S; p.P1184S		99	missense					180694325		0	2
1	89579827	Exonic	GBP2	p.V341M	1	99	missense	Tolerated	Possibly Damaging			147615005		0	2
1	103400635	Exonic; ncRNA	COL11A1	p.V1042A; p.V1158A; p.V1170A; p.V1119A	3	99	missense	Tolerated	Benign			375675171		0	2
1	110146634	Exonic	GNAT2	p.K271del	4	99	in-frame						2		2
1	112999339	Exonic	CTTNBP2NL	p.S409G		99	missense	Tolerated	Benign			12137578		0	2
1	117142583	Exonic	IGSF3	p.E670V; p.E690V		99	missense	Tolerated	Probably Damaging			74624405		0	2
1	117142700	Exonic	IGSF3	p.S631I; p.S651I	6	99	missense	Tolerated	Possibly Damaging			75947003		0	2
1	117142736	Exonic	IGSF3	p.I639T; p.I619T	4	99	missense	Damaging	Benign			75067537		0	2
1	117142868	Exonic	IGSF3	p.W595*; p.W575*	2	99	stop gain					61730489		0	2
1	117142869	Exonic	IGSF3	p.W595R; p.W575R	4	99	missense	Activating	Benign			78806598		0	2
1	117146504	Exonic	IGSF3	p.R476C; p.R456C		99	missense	Damaging	Probably Damaging			61786577		0	2
1	117146563	Exonic	IGSF3	p.T436M; p.T456M	2	99	missense	Tolerated	Benign			61786578		0	2
1	117146592	Exonic	IGSF3	p.E446D; p.E426D	2	99	missense	Tolerated	Benign			532709767		0	2
1	117146629	Exonic	IGSF3	p.E434G; p.E414G		85	missense	Tolerated	Benign					0	2
1	117156459	Exonic	IGSF3	p.D254N	3	99	missense	Damaging	Probably Damaging			61786651		0	2
1	117554352	Intronic; Exonic	CD101	p.S202F	4	99	missense	Damaging	Probably Damaging			41276560		0	2
1	120458122	Exonic	NOTCH2	p.L2408H	11	99	missense	Damaging	Probably Damaging			35586704		0	2
1	151503071	Exonic	CGN	p.R807Q	2	99	missense	Damaging				138238589		0	2
1	152283753	Exonic	FLG	p.R1203S		99	missense		Benign			141677205		0	2
1	152284348	Promoter; Exonic	FLG; FLG-AS1	p.S1005*		99	stop gain			Promoter Loss	SPIB; FEV; Sox17; GATA3; GATA2; ETS1; Sox5			0	2
1	152284649	Promoter; Exonic	FLG; FLG-AS1	p.G905S		99	missense		Benign	Promoter Loss	TFAP2A	142623038		0	2
1	153520256	Promoter; Exonic	S100A4; S100A3	p.V70fs	3	99	frameshift			Promoter Loss	ZNF354C; ZEB1	11390146; 576022937	2		2
1	153591429	Exonic	S100A13	p.I80T		99	missense	Damaging	Probably Damaging			771541638		0	2
1	155161069	Exonic; Intronic	MUC1	p.P153H; p.P162H		99	missense	Damaging				548729751		0	2
1	155294246	Promoter; Exonic; ncRNA; 5'UTR; Intronic	RUSC1-AS1; RUSC1	p.D13G	132	99	missense		Benign	Promoter Loss; ENCODE TFBS	EGR1; NFE2; TBP; CCNT2; MAX; PAX5; FOS; CHD2; USF2; Zfx; USF1; YY1; ELF1; POLR2A; SP1; SIN3A; IRF1; MXI1; E2F1; EP300; HMGN3; E2F6; ATF3; TAF1	759083232		0	2
1	159923351	Exonic	SLAMF9	p.D47Y		99	missense	Damaging	Benign					0	2
1	174417862	Intronic; Exonic	GPR52; RABGAP1L	p.G205S		99	missense	Tolerated	Benign			751772374		0	2
1	182555149	Exonic	RNASEL	p.E265*	74	99	stop gain					74315364		0	2
1	182555767	Exonic	RNASEL	p.G59S	23	99	missense	Damaging	Probably Damaging			151296858		0	2
1	196712674	Exonic	CFH	p.Q1076E	15	99	missense	Activating	Benign			62625015		0	2
1	198678950	Exonic	PTPRC	p.G229W; p.G390W		67	missense	Damaging	Probably Damaging					0	2
1	200633118	Exonic	DDX59	p.M301V		99	missense	Tolerated	Possibly Damaging			771198645		0	2
1	201180415	Exonic	IGFN1	p.T2132A		99	missense					34808481		0	2
1	201180416	Exonic	IGFN1	p.T2132I		99	missense					772668807		0	2
1	205797837	ncRNA; Exonic	PM20D1	p.A474S		99	missense	Tolerated	Benign					0	2
1	217604632	Exonic	GPATCH2	p.T481M		99	missense	Damaging	Benign			144680521		0	2
1	220355619	Exonic	RAB3GAP2	p.L764F	3	99	missense	Tolerated	Benign			139337049		0	2
1	223994570	Exonic	TP53BP2	p.Q151R; p.Q22R		99	missense	Damaging	Probably Damaging					0	2
1	226825448	Exonic	ITPKB	p.A853T		99	missense	Tolerated	Benign			41314270		0	2
1	228467130	Exonic	OBSCN	p.R2890C; p.R2461C		99	missense	Damaging	Possibly Damaging			199985706		0	2
1	228487832	Intronic; Exonic	OBSCN	p.T4575M		99	missense					182309266		0	2
1	229783308	Exonic	URB2	p.G1320R		99	missense	Tolerated	Benign			143163378		0	2
1	232581366	Exonic	SIPA1L2	p.D1088N		99	missense	Tolerated	Benign			200293380		0	2
2	27464896	Exonic	CAD	p.V1938I; p.V2001I		99	missense	Tolerated	Benign			144801319		0	2
2	29446296	Exonic	ALK	p.D1091N	29	99	missense	Tolerated	Benign			864309584		0	2
2	31593305	Exonic	XDH	p.F632L		99	missense	Damaging	Possibly Damaging			149593992		0	2
2	36739519	Exonic	CRIM1	p.L588I		99	missense	Tolerated	Benign					0	2
2	44436457	Exonic	PPM1B	p.R319W; p.R32W		99	missense	Damaging	Probably Damaging			757494045		0	2
2	46707808	Exonic	TMEM247	p.Q128E		99	missense	Damaging	Probably Damaging			74318890		0	2
2	46986283	Exonic	SOCS5	p.K205R		99	missense	Tolerated	Benign			774529274		0	2
2	62066677	ncRNA; Exonic	FAM161A	p.W488G		99	missense	Tolerated	Probably Damaging			767214705		0	2
2	84972357	Exonic	DNAH6	p.C3499F		99	missense		Benign					0	2
2	95542363	Exonic	TEKT4	p.A204G; p.A386G		82	missense	Damaging	Probably Damaging			112631866		0	2
2	95542377	Exonic	TEKT4	p.R391C; p.R209C	1	99	missense	Tolerated	Benign			72817671		0	2
2	95542416	Exonic	TEKT4	p.I404V; p.I222V		99	missense	Damaging	Possibly Damaging			142133592		0	2
2	95542476	Exonic	TEKT4	p.R242C; p.R424C		99	missense	Tolerated	Benign			1052809		0	2
2	95542482	Exonic	TEKT4	p.P426T; p.P244T		99	missense	Damaging	Probably Damaging					0	2
2	95542485	Exonic	TEKT4	p.T427P; p.T245P		99	missense	Tolerated	Benign					0	2
2	96521406	Exonic	ANKRD36C	p.G1901R		83	missense					62156906		0	2
2	96521438	Exonic	ANKRD36C	p.F1890S		54	missense					74850719		0	2
2	96521481	Exonic	ANKRD36C	p.V1876I		69	missense					200660194		0	2
2	96521483	Exonic	ANKRD36C	p.H1875R		79	missense					201815665		0	2
2	96521484	Exonic	ANKRD36C	p.H1875Y		76	missense					200108004		0	2
2	96521486	Exonic	ANKRD36C	p.S1874F		71	missense					201100797		0	2
2	96521512	Exonic	ANKRD36C	p.C1865W		99	missense					78536198		0	2
2	96521556	Exonic	ANKRD36C	p.K1851E		99	missense					77601294		0	2
2	109381251	Exonic	RANBP2	p.W1419L		99	missense		Probably Damaging					0	2
2	120003564	Exonic; ncRNA	STEAP3-AS1; STEAP3	p.Q164Q; p.Q174Q		99	synonymous			Splice Site Loss		769652442		0	2
2	128377943	Exonic	MYO7B	p.Q1117K		99	missense	Damaging	Probably Damaging					0	2
2	131796474	Exonic	ARHGEF4	p.V206I		99	missense	Damaging	Probably Damaging			766745776		0	2
2	153493057	Exonic	FMNL2	p.N933del		99	in-frame					563346055			2
2	163055344	Exonic	FAP	p.H417R; p.H442R		99	missense	Tolerated	Benign			79484073		0	2
2	179404549	Exonic; ncRNA	TTN-AS1; TTN	p.R31107L; p.R23808L; p.R32748L; p.R23875L; p.R30180L; p.R23683L		99	missense		Probably Damaging					0	2
2	179411207	Exonic	TTN	p.D22552E; p.D31617E; p.D29976E; p.D22677E; p.D22744E; p.D29049E	10	99	missense		Probably Damaging			72648256		0	2
2	179454956	Exonic	TTN	p.R17931Q; p.R11559Q; p.R20499Q; p.R18858Q; p.R11626Q; p.R11434Q	3	99	missense		Benign			201286988		0	2
2	179466171	Exonic	TTN	p.K9578R; p.K15950R; p.K9645R; p.K9453R; p.K16877R; p.K18518R	16	99	missense		Probably Damaging			72646823		0	2
2	179485844	Exonic	TTN	p.H15201D; p.H6136D; p.H6261D; p.H13560D; p.H6328D; p.H12633D	1	99	missense		Benign			794729438		0	2
2	179550287	Exonic; Intronic	TTN	p.L10467V; p.L9540V; p.L10784V	12	99	missense					72650029		0	2
2	179588813	Exonic; Intronic	TTN	p.G6741D; p.G5814D; p.G7058D	11	99	missense					72648964		0	2
2	179594430	Exonic; Intronic	TTN	p.A4940T; p.A6184T; p.A5867T	8	99	missense					72648947		0	2
2	179600303	Exonic; Intronic	TTN	p.T4640S; p.T4957S; p.T3713S	9	99	missense					72648925		0	2
2	179606432	Exonic; Intronic	TTN	p.V3672A; p.V3526A; p.V3605A; p.V3480A; p.V3843A		99	missense		Benign			766747906		0	2
2	179611403	Exonic; Intronic	TTN	p.I5242V	1	99	missense	Tolerated	Possibly Damaging			757789476		0	2
2	182767128	Exonic; ncRNA	SSFA2	p.P297S; p.P450S		99	missense	Tolerated	Possibly Damaging			184179348		0	2
2	186660810	Exonic	FSIP2	p.G2983S		99	missense	Tolerated				142675481		0	2
2	196545301	Exonic	SLC39A10	p.R179C		99	missense	Tolerated	Benign			754426700		0	2
2	196602802	Exonic	DNAH7	p.Y3973C		99	missense		Probably Damaging			201569053		0	2
2	197953468	Exonic	ANKRD44	p.G405E		99	missense							0	2
2	220349156	Exonic	SPEG	p.I2324N		99	missense	Damaging	Possibly Damaging			201170917		0	2
2	225244757	Exonic; 3'UTR	FAM124B	p.S301G		99	missense	Tolerated	Benign					0	2
2	232995439	ncRNA; Intronic; Exonic	DIS3L2	p.Y238D	1	99	missense					184764939		0	2
2	238662099	Exonic	LRRFIP1	p.R187W; p.R155W; p.R211W; p.R339W	3	99	missense	Damaging	Probably Damaging			768459462		0	2
3	10343054	Exonic	SEC13	p.T273I; p.T333I; p.T290I; p.T287I		90	missense	Damaging	Benign					0	2
3	19938268	Exonic	EFHB	p.A416S; p.A546S		91	missense	Tolerated	Benign					0	2
3	43389960	ncRNA; Exonic	SNRK-AS1; SNRK	p.E737K; p.E531K		99	missense	Damaging	Probably Damaging			568652187		0	2
3	44612491	Exonic; Intronic	ZKSCAN7	p.T630M		99	missense	Damaging	Probably Damaging			373307729		0	2
3	44951708	Exonic	TGM4	p.G485E	1	87	missense	Damaging	Probably Damaging			755054353		0	2
3	49759220	Promoter; Exonic	GMPPB; AMIGO3	p.G377S; p.G350S	1	99	missense		Benign	Promoter Loss	NFIC	184127567		0	2
3	51422766	Exonic	MANF	p.M1_R2dup	60	18	in-frame			ENCODE TFBS	EGR1; ZNF263; TBP; CCNT2; POU2F2; CHD2; POLR2A; HEY1; MXI1; E2F1; TAF7; HMGN3; E2F6; TAF1	782725256			2
3	52786255	Exonic	NEK4	p.S265N; p.S354N; p.S272N		99	missense	Tolerated	Benign			747119472		0	2
3	57294019	Exonic	APPL1	p.H544Y		99	missense	Damaging	Probably Damaging					0	2
3	75713980	Exonic	FRG2C	p.D63E		99	missense	Activating	Benign					0	2
3	75714298	Exonic	FRG2C	p.Q93R	2	99	missense	Tolerated	Benign			74714110		0	2
3	75714337	Exonic	FRG2C	p.I106S	2	99	missense	Activating	Benign			73840323		0	2
3	75714345	Exonic	FRG2C	p.D109Y	1	99	missense	Damaging	Benign			73840324		0	2
3	75714702	Exonic	FRG2C	p.N120S	2	99	missense	Tolerated	Benign			62247157		0	2
3	75714771	Exonic	FRG2C	p.D143G		99	missense	Tolerated	Probably Damaging					0	2
3	75714788	Exonic	FRG2C	p.S149R		99	missense	Tolerated	Benign					0	2
3	75714807	Exonic	FRG2C	p.G155E	2	99	missense	Damaging	Probably Damaging			62247158		0	2
3	75714809	Exonic	FRG2C	p.R156C	2	99	missense	Damaging	Benign			77371781		0	2
3	75714819	Exonic	FRG2C	p.R159Q	2	99	missense	Tolerated	Benign			74497996		0	2
3	75714831	Exonic	FRG2C	p.R163Q	2	99	missense	Tolerated	Benign			138192454		0	2
3	75714840	Exonic	FRG2C	p.E166G		99	missense	Tolerated	Benign					0	2
3	75714843	Exonic	FRG2C	p.V167D		99	missense	Tolerated	Benign					0	2
3	75714869	Exonic	FRG2C	p.L176V		99	missense	Damaging	Probably Damaging			201969263		0	2
3	75714917	Exonic	FRG2C	p.A192T	1	99	missense	Tolerated	Benign			75138472		0	2
3	75714929	Exonic	FRG2C	p.A196T	3	99	missense	Tolerated	Possibly Damaging					0	2
3	75714950	Exonic	FRG2C	p.L203M	4	99	missense	Tolerated	Probably Damaging			73840338		0	2
3	75714971	Exonic	FRG2C	p.L210M	1	99	missense	Tolerated	Possibly Damaging			13096122		0	2
3	75715099	Exonic	FRG2C	p.D252E		99	missense	Tolerated	Benign			2118760		0	2
3	75715118	Exonic	FRG2C	p.A259T	1	99	missense		Benign			73840339		0	2
3	75715124	Exonic	FRG2C	p.P261S	1	99	missense		Probably Damaging			72503535		0	2
3	75715173	Exonic	FRG2C	p.A277V		99	missense		Probably Damaging					0	2
3	75715181	Exonic	FRG2C	p.G280R	1	99	missense		Probably Damaging					0	2
3	75779602	Exonic; 3'UTR	ZNF717	p.*799S		99	stop loss							0	2
3	75779644	Exonic; 3'UTR	ZNF717	p.C785F		99	missense					112949302		0	2
3	75779650	Exonic; 3'UTR	ZNF717	p.S783*		99	stop gain					200767888		0	2
3	75779680	Exonic; 3'UTR	ZNF717	p.M773T		99	missense					78431785		0	2
3	75779719	Exonic; 3'UTR	ZNF717	p.D760G		99	missense					78030541		0	2
3	75779756	Exonic; 3'UTR	ZNF717	p.C748R		99	missense					143213815		0	2
3	75779762	Exonic; 3'UTR	ZNF717	p.L746I		99	missense					73841587		0	2
3	75779769	Exonic	ZNF717	p.V114L; p.V107L; p.R743S	1	99	missense			Splice Site Loss		72503549		0	2
3	75781243	Exonic	ZNF717	p.I103V; p.V732V; p.I96V	1	99	missense; synonymous	Tolerated				62250085		0	2
3	75781272	Exonic	ZNF717	p.V723L; p.G93V; p.G86V		99	missense	Tolerated		Splice Site Loss		79724453		0	2
3	75786132	Promoter; Exonic; Intronic	ZNF717	p.Q881R; p.Q831R		99	missense	Tolerated	Benign	Promoter Loss	TFAP2A; Hand1::Tcfe2a; NFIC	75085872		0	2
3	75786163	Promoter; Exonic; Intronic	ZNF717	p.E821K; p.E871K		99	missense	Tolerated	Benign	Promoter Loss	Hltf; FOXC1			0	2
3	75786211	Promoter; Exonic; Intronic	ZNF717	p.S805P; p.S855P		99	missense	Damaging	Benign	Promoter Loss	Pax2	77715040		0	2
3	75786225	Promoter; Exonic; Intronic	ZNF717	p.T800I; p.T850I	1	99	missense	Tolerated	Benign	Promoter Loss	HNF1B; SPI1	76757483		0	2
3	75786243	Promoter; Exonic; Intronic	ZNF717	p.C844Y; p.C794Y	1	99	missense	Damaging	Probably Damaging	Promoter Loss	Pdx1; FOXC1; GATA2; Hltf	139633377		0	2
3	75786245	Promoter; Exonic; Intronic	ZNF717	p.R793S; p.R843S		99	missense	Damaging	Benign	Promoter Loss	GATA2; Hltf; FOXC1	149660902		0	2
3	75786256	Promoter; Exonic; Intronic	ZNF717	p.K840*; p.K790*	1	99	stop gain			Promoter Loss	REL; NFATC2; NF-kappaB; ETS1; RELA	113251431		0	2
3	75786261	Promoter; Exonic; Intronic	ZNF717	p.G788E; p.G838E	3	99	missense	Damaging	Possibly Damaging	Promoter Loss	SPIB; REL; EBF1; NFATC2; NF-kappaB; MZF1_1-4; ETS1; RELA	78738705		0	2
3	75786278	Promoter; Exonic; Intronic	ZNF717	p.H832Q; p.H782Q	1	99	missense	Damaging	Possibly Damaging	Promoter Loss	GATA2; FOXC1	79811623		0	2
3	75786288	Promoter; Exonic; Intronic	ZNF717	p.L779P; p.L829P	2	99	missense	Damaging	Probably Damaging	Promoter Loss	FOXC1	76707683		0	2
3	75786298	Promoter; Exonic; Intronic	ZNF717	p.K826E; p.K776E	1	99	missense	Tolerated	Benign			76137150		0	2
3	75786315	Promoter; Exonic; Intronic	ZNF717	p.E818_R820del; p.E768_R770del	4	99	in-frame			Promoter Loss	NFATC2; ETS1; FOXC1				2
3	75786337	Promoter; Exonic; Intronic	ZNF717	p.P763T; p.P813T	1	99	missense	Damaging	Probably Damaging	Promoter Loss	YY1; Hltf	78596620		0	2
3	75786354	Promoter; Exonic; Intronic	ZNF717	p.T757I; p.T807I		99	missense	Activating	Benign			77045598		0	2
3	75786355	Promoter; Exonic; Intronic	ZNF717	p.T807S; p.T757S	1	99	missense	Damaging	Benign			80256387		0	2
3	75786379	Promoter; Exonic; Intronic	ZNF717	p.T749A; p.T799A		99	missense	Tolerated	Benign			80170761		0	2
3	75786597	Promoter; Exonic; Intronic	ZNF717	p.R726Q; p.R676Q	1	99	missense	Tolerated	Benign	Promoter Loss	MZF1_1-4; USF1	76585055		0	2
3	75786607	Promoter; Exonic; Intronic; Splice Site	ZNF717	p.V673I; p.V723I	3	99	missense	Tolerated	Benign	Splice Site Loss; Promoter Loss	FOXC1	113494751		0	2
3	75786619	Promoter; Exonic; Intronic	ZNF717	p.R719G; p.R669G	7	99	missense	Tolerated	Benign			77250491		0	2
3	75786670	Promoter; Exonic; Intronic	ZNF717	p.P702S; p.P652S		99	missense	Damaging	Benign	Promoter Loss	REL; NF-kappaB; RELA	80089603		0	2
3	75786916	Promoter; Exonic; Intronic	ZNF717	p.E570*; p.E620*		99	stop gain			Promoter Loss	Hltf; FOXC1	78906544		0	2
3	75786919	Promoter; Exonic; Intronic	ZNF717	p.Y569N; p.Y619N		99	missense	Damaging	Probably Damaging	Promoter Loss	Hltf	77101176		0	2
3	75786921	Promoter; Exonic; Intronic	ZNF717	p.P618L; p.P568L		99	missense	Damaging	Possibly Damaging	Promoter Loss	REL; NF-kappaB; Hltf; RELA	757180235		0	2
3	75786991	Promoter; Exonic; Intronic	ZNF717	p.E545K; p.E595K		99	missense	Damaging	Possibly Damaging	Promoter Loss	Pdx1	76496075		0	2
3	75787032	Promoter; Exonic; Intronic	ZNF717	p.H531R; p.H581R	6	99	missense	Damaging	Benign	Promoter Loss	GATA2; FOXC1	76729736		0	2
3	75787081	Promoter; Exonic; Intronic	ZNF717	p.C565S; p.C515S	1	64	missense	Damaging	Possibly Damaging	Promoter Loss	FOXC1	77378861		0	2
3	75787159	Promoter; Exonic; Intronic	ZNF717	p.E489K; p.E539K		99	missense	Tolerated	Benign			77322475		0	2
3	75787204	Promoter; Exonic; Intronic	ZNF717	p.V474F; p.V524F		99	missense	Tolerated	Benign	Promoter Loss	Sox17			0	2
3	75787348	Promoter; Exonic; Intronic	ZNF717	p.G425del; p.G475del		99	in-frame			Promoter Loss	SPIB; REL; EBF1; NFATC2; NF-kappaB; ETS1; MZF1_1-4; RELA	369031878	4		2
3	75787353	Promoter; Exonic; Intronic	ZNF717	p.T424I; p.T474I		99	missense	Damaging	Benign	Promoter Loss	EBF1; HNF1B	79406015		0	2
3	75787405	Promoter; Exonic; Intronic	ZNF717	p.G457R; p.G407R		99	missense	Damaging	Possibly Damaging	Promoter Loss	REL; SPIB; NFATC2; ETS1; ZNF354C	73843014		0	2
3	75787416	Promoter; Exonic; Intronic	ZNF717	p.C453Y; p.C403Y		99	missense	Damaging	Probably Damaging	Promoter Loss	Pdx1; FOXC1	10442977		0	2
3	75787464	Exonic; microRNA; Intronic	ZNF717	p.R387K; p.R437K	1	99	missense	Tolerated	Benign	microRNA		74861398		0	2
3	75787476	Exonic; microRNA; Intronic	ZNF717	p.S433N; p.S383N		99	missense	Tolerated	Benign	microRNA		113228636		0	2
3	75787516	Exonic; Intronic	ZNF717	p.E370Q; p.E420Q	1	99	missense	Damaging	Possibly Damaging			79870536		0	2
3	75787519	Exonic; Intronic	ZNF717	p.G419W; p.G369W	1	99	missense	Damaging	Probably Damaging					0	2
3	75787646	Exonic; Intronic	ZNF717	p.F326fs*3; p.F376fs*3	7	99	frameshift					67579270	4		2
3	75787726	Exonic; Intronic	ZNF717	p.R300C; p.R350C	1	99	missense	Tolerated	Possibly Damaging			1962893		0	2
3	75787729	Exonic; Intronic	ZNF717	p.R299C; p.R349C		99	missense	Tolerated	Benign			373583704		0	2
3	75787732	Exonic; Intronic	ZNF717	p.F348V; p.F298V		99	missense	Damaging	Possibly Damaging			74776730		0	2
3	75787918	Exonic; Intronic	ZNF717	p.V236I; p.V286I		99	missense	Tolerated	Benign			78153004		0	2
3	75787926	Exonic; Intronic	ZNF717	p.Y233C; p.Y283C		99	missense	Damaging	Benign			79067505		0	2
3	75787927	Exonic; Intronic	ZNF717	p.Y283H; p.Y233H		99	missense	Damaging	Benign			75388892		0	2
3	75787962	Exonic; Intronic	ZNF717	p.T221S; p.T271S	1	99	missense	Tolerated	Benign			79540623		0	2
3	75787996	Exonic; Intronic	ZNF717	p.G210R; p.G260R	1	99	missense	Tolerated	Possibly Damaging			78640256		0	2
3	75788010	Exonic; Intronic	ZNF717	p.V205G; p.V255G	1	99	missense	Tolerated	Benign			3009006		0	2
3	75788023	Exonic; Intronic	ZNF717	p.V201I; p.V251I	1	99	missense	Tolerated	Benign			76889571		0	2
3	75788028	Exonic; Intronic	ZNF717	p.S249*; p.S199*		99	stop gain					77971486		0	2
3	75788068	Exonic; Intronic	ZNF717	p.F186V; p.F236V	1	99	missense	Tolerated	Benign			74357986		0	2
3	75788088	Exonic; Intronic	ZNF717	p.R229K; p.R179K		99	missense	Tolerated	Benign			77856895		0	2
3	75788115	Exonic; Intronic	ZNF717	p.T170M; p.T220M	1	99	missense	Tolerated	Benign			62246570		0	2
3	75788130	Exonic; Intronic	ZNF717	p.G215V; p.G165V		99	missense	Damaging	Benign			113708852		0	2
3	75788150	Exonic; Intronic	ZNF717	p.Q160fs*3; p.Q210fs*3	3	99	frameshift					143871834	1		2
3	75788199	Exonic; Intronic	ZNF717	p.H192R; p.H142R		99	missense	Tolerated	Benign			77110669		0	2
3	75788230	Exonic; Intronic	ZNF717	p.V182I; p.V132I		99	missense	Tolerated	Benign			913047138		0	2
3	75788245	Exonic; Intronic	ZNF717	p.G127R; p.G177R	3	99	missense	Tolerated	Possibly Damaging			79835104		0	2
3	75788273	Exonic; Intronic	ZNF717	p.F167L; p.F117L		99	missense	Tolerated	Benign			77301061		0	2
3	75788281	Exonic; Intronic	ZNF717	p.M115V; p.M165V	2	99	missense	Tolerated	Benign			76243986		0	2
3	75788292	Exonic; Intronic	ZNF717	p.D111V; p.D161V	2	99	missense	Tolerated	Benign			73843015		0	2
3	75788314	Exonic; Intronic	ZNF717	p.M104V; p.M154V	1	99	missense	Tolerated	Benign			79381924		0	2
3	75788316	Exonic; Intronic	ZNF717	p.G103E; p.G153E		99	missense	Tolerated	Possibly Damaging			79165653		0	2
3	75788366	Exonic; Intronic	ZNF717	p.L86F; p.L136F	1	99	missense	Tolerated	Benign			80085410		0	2
3	75788376	Exonic; Intronic	ZNF717	p.T133R; p.T83R		99	missense	Tolerated	Benign			76943640		0	2
3	75788411	Exonic; Intronic	ZNF717	p.N121K; p.N71K		99	missense	Tolerated	Benign					0	2
3	75788434	Exonic; Intronic	ZNF717	p.Q64K; p.Q114K		99	missense	Tolerated	Benign			4011155		0	2
3	75788484	Exonic; Intronic	ZNF717	p.I47T; p.I97T		99	missense	Tolerated	Benign			74485599		0	2
3	75790444	Exonic	ZNF717	p.P37L; p.P80L; p.P87L		99	missense	Tolerated	Benign			1971517		0	2
3	75790447	Exonic	ZNF717	p.T86I; p.T36I; p.T79I		99	missense	Tolerated	Benign			76526276		0	2
3	75790466	Exonic	ZNF717	p.P30T; p.P73T; p.P80T		99	missense	Damaging	Benign			78571006		0	2
3	75790513	Exonic	ZNF717	p.Y64C; p.Y14C; p.Y57C	1	99	missense	Tolerated	Benign			2918519		0	2
3	75790516	Exonic	ZNF717	p.H13L; p.H56L; p.H63L		99	missense	Tolerated	Benign			201105907		0	2
3	75790770	Exonic	ZNF717	p.V52L; p.V9L; p.V59L	4	99	missense	Tolerated	Benign					0	2
3	75790791	Exonic	ZNF717	p.L52V; p.L2V; p.L45V		99	missense	Damaging	Possibly Damaging			72503552		0	2
3	75790792	Exonic	ZNF717	p.M44I; p.M51I; p.M1I		99	missense; start loss	Tolerated	Benign			78870385		0	2
3	96706463	Exonic	EPHA6	p.A247V		99	missense	Damaging	Probably Damaging					0	2
3	97806086	Exonic	OR5AC2	p.W24R		99	missense	Damaging	Benign			191147823		0	2
3	113376117	Exonic	USF3	p.Q1478del	8	99	in-frame						9		2
3	121340299	Exonic	FBXO40	p.P8L	1	99	missense	Tolerated	Benign			141957650		0	2
3	121514410	Intronic; Exonic	IQCB1	p.L294V		24	missense	Tolerated	Benign			756107852		0	2
3	127292559	ncRNA; Exonic	TPRA1	p.P255S; p.P309P		99	missense; synonymous		Benign					0	2
3	127295523	Promoter; ncRNA; Exonic	TPRA1	p.K145N		99	missense	Tolerated	Benign	Promoter Loss	SPI1			0	2
3	133191342	Exonic	BFSP2	p.A393T		99	missense	Tolerated	Benign			773893110		0	2
3	135871287	Exonic	MSL2	p.P146S; p.P72S	1	99	missense	Tolerated	Benign			758392569		0	2
3	137748718	Exonic	CLDN18	p.A195T	1	99	missense	Tolerated	Benign			138443095		0	2
3	151545858	Exonic	AADAC	p.N366K		99	missense	Damaging	Benign			140197497		0	2
3	156421241	Exonic	TIPARP	p.P426T		99	missense	Tolerated	Benign					0	2
3	169854367	Exonic	PHC3	p.Q241H; p.Q253H		99	missense	Damaging	Probably Damaging					0	2
3	170732426	5'UTR; Intronic; Exonic	SLC2A2	p.P68L	3	99	missense	Tolerated	Benign			7637863		0	2
3	183956208	Exonic	VWA5B2	p.G394R; p.G613R		99	missense	Tolerated	Benign					0	2
3	183956209	Exonic	VWA5B2	p.G394D; p.G613D	1	99	missense	Tolerated	Benign					0	2
3	191078883	Exonic	CCDC50	p.Q89E		99	missense	Tolerated	Benign					0	2
3	195509689	Intronic; Exonic	MUC4	p.A2921V		70	missense	Damaging				59620726		0	2
3	195511262	Intronic; Exonic	MUC4	p.D2397H		99	missense	Tolerated	Benign			779985296		0	2
3	195511283	Intronic; Exonic	MUC4	p.A2390P	2	99	missense	Tolerated	Benign			773861453		0	2
3	195511285	Intronic; Exonic	MUC4	p.D2389G		99	missense	Tolerated	Benign			796683388		0	2
3	195511286	Intronic; Exonic	MUC4	p.D2389N	1	99	missense	Tolerated	Benign			772021468		0	2
3	195513515	Intronic; Exonic	MUC4	p.A1646T		49	missense	Damaging	Benign			201194776		0	2
3	195513846	Intronic; Exonic	MUC4	p.M1535I		85	missense	Tolerated	Benign			200981553		0	2
3	195513847	Intronic; Exonic	MUC4	p.M1535T	3	88	missense	Activating	Benign			200019432		0	2
4	337598	Exonic; Intronic	ZNF141	p.I11V		99	missense	Tolerated	Benign			201412127		0	2
4	338198	Exonic; Intronic	ZNF141	p.K69E		57	missense	Activating	Benign			78575109		0	2
4	338202	Exonic; Intronic	ZNF141	p.I70T		54	missense	Tolerated	Benign			76167181		0	2
4	367142	Intronic; Exonic	ZNF141	p.T230A; p.T306A		99	missense	Tolerated	Benign			539002588		0	2
4	2834080	Exonic	SH3BP2	p.R505W; p.R534W; p.R477W	4	99	missense	Damaging	Possibly Damaging			148761331		0	2
4	7436080	Intronic; Exonic	SORCS2; PSAPL1	p.R176H		99	missense	Tolerated	Benign			199512404		0	2
4	8229140	ncRNA; Exonic	SH3TC1	p.R497S; p.R573S		99	missense		Possibly Damaging			141562329		0	2
4	38016189	Exonic	TBC1D1	p.C161fs*88		99	frameshift						1		2
4	48485841	Exonic	SLC10A4	p.P88L	1	99	missense	Tolerated	Benign			1006155467		0	2
4	52945919	Exonic; ncRNA	SPATA18	p.R365*; p.R397*; p.R172*; p.R260*		99	stop gain							0	2
4	69202926	Exonic	YTHDC1	p.E249dup		84	in-frame					746429400	4		2
4	75937881	Exonic	PARM1	p.W97L		99	missense	Tolerated	Benign					0	2
4	81122524	Exonic	PRDM8	p.E100D		99	missense	Tolerated	Probably Damaging					0	2
4	87662871	Exonic	PTPN13	p.V797I		99	missense	Tolerated	Benign			28694264		0	2
4	90856821	Exonic	MMRN1	p.T664A		99	missense	Tolerated	Benign			62312662		0	2
4	123302192	Exonic	ADAD1	p.S73*; p.S55*		99	stop gain							0	2
4	154625291	Exonic	TLR2	p.T411I	10	99	missense	Tolerated	Possibly Damaging			5743699		0	2
4	159162685	Exonic	TMEM144	p.A276D		99	missense	Damaging	Possibly Damaging					0	2
5	5461428	Exonic	ICE1	p.T661A	1	99	missense	Tolerated	Benign			780077927		0	2
5	33937791	Exonic	RXFP3	p.A316T		99	missense	Tolerated	Benign					0	2
5	38949939	Exonic	RICTOR	p.Q1337H; p.Q1052H		99	missense	Damaging	Probably Damaging					0	2
5	39383155	Exonic	DAB2	p.Q302H; p.Q281H		99	missense	Tolerated	Possibly Damaging					0	2
5	41057417	Exonic	MROH2B	p.L268V		99	missense		Benign			200696573		0	2
5	41065433	Exonic	MROH2B	p.V121L		99	missense		Benign	Splice Site Loss				0	2
5	56778225	Exonic	ACTBL2	p.I104V		99	missense	Activating	Benign			147643155		0	2
5	60839554	Exonic	ZSWIM6	p.A1020T	1	99	missense	Damaging	Probably Damaging			376792824		0	2
5	66462788	Exonic	MAST4	p.P2594L; p.P2405L; p.P2400L; p.P2333L; p.P2388L		99	missense		Benign			745802491		0	2
5	71492298	Exonic	MAP1B	p.M913T; p.M1039T		99	missense	Tolerated	Benign			745954952		0	2
5	78365433	Promoter; Exonic; ncRNA	DMGDH; BHMT2	p.P4H	2	99	missense		Benign	ENCODE TFBS	TAF1			0	2
5	80604431	Exonic	ZCCHC9	p.A146T	1	99	missense	Tolerated	Benign			139410719		0	2
5	101627263	Exonic	SLCO4C1	p.K135*		99	stop gain					544176119		0	2
5	130828394	Exonic	RAPGEF6	p.R538C		99	missense	Damaging	Probably Damaging			147566457		0	2
5	139931629	ncRNA; Intronic; Exonic	SRA1	p.V110L	10	99	missense	Tolerated	Benign			202193903		0	2
5	139947716	Exonic	SLC35A4	p.Y321C		99	missense	Damaging	Probably Damaging			201059756		0	2
5	149324151	Exonic	PDE6A	p.R29Q		99	missense	Tolerated	Benign			201008270		0	2
5	149569898	Exonic	SLC6A7	p.K3R		99	missense	Tolerated	Benign			187423639		0	2
5	168727704	Exonic	SLIT3	p.G4R		56	missense		Benign					0	2
5	172197776	Exonic	DUSP1	p.M60I	27	99	missense	Tolerated	Benign	ENCODE TFBS	POLR2A	201026723		0	2
5	175722263	ncRNA; Exonic	SIMC1	p.Q120Q; p.Q535Q; p.Q554Q		99	synonymous			Splice Site Loss		760850157		0	2
5	180030376	Exonic	FLT4	p.G1303A	1	99	missense	Tolerated	Benign			146806202		0	2
5	180278091	Exonic	ZFP62	p.N135S; p.N102S		99	missense	Damaging				199942165		0	2
6	10927592	Exonic	SYCP2L	p.D478N		99	missense	Tolerated	Benign			141851646		0	2
6	11190545	ncRNA; Exonic	NEDD9	p.N519K; p.N370K		99	missense	Tolerated	Benign					0	2
6	24596271	Exonic	KIAA0319	p.Q205K; p.Q166K; p.Q59K; p.Q211K; p.Q202K		99	missense	Tolerated	Benign					0	2
6	28097495	Exonic; 3'UTR	ZSCAN16	p.A243T; p.A272T		99	missense	Tolerated	Benign			1383394		0	2
6	29454874	Exonic	MAS1L	p.S269*		99	stop gain							0	2
6	30632655	Exonic	DHX16	p.N414D; p.N354D		99	missense	Activating	Benign			35836922		0	2
6	30954523	ncRNA; Exonic	MUC21	p.R191G	1	99	missense	Tolerated	Benign			148827807		0	2
6	30954749	ncRNA; Exonic	MUC21	p.G266E		99	missense	Tolerated	Benign			146145256		0	2
6	30954829	ncRNA; Exonic	MUC21	p.P293T		99	missense	Activating	Benign			9262333		0	2
6	30954863	ncRNA; Exonic	MUC21	p.E304G	1	99	missense	Tolerated	Benign			201896109		0	2
6	31752254	Exonic	VARS	p.R498H	2	99	missense	Tolerated	Probably Damaging			199533729		0	2
6	32150385	Exonic; ncRNA	AGER	p.V261D; p.V277D; p.V247D		99	missense		Possibly Damaging			201178949		0	2
6	32191668	ncRNA; Exonic	NOTCH4	p.L16del	7	99	in-frame						6		2
6	32260980	Exonic	C6orf10	p.K474del; p.K490del; p.K488del		99	in-frame					757525050	2		2
6	38749064	Exonic	DNAH8	p.A725G	1	99	missense					61757621		0	2
6	45917008	Exonic	CLIC5	p.T95N; p.T254N		99	missense	Tolerated	Benign					0	2
6	46047584	Exonic	CLIC5	p.K132N		99	missense	Tolerated	Benign					0	2
6	54805156	Exonic	FAM83B	p.V463I		99	missense	Tolerated	Benign			945654716		0	2
6	97677220	Exonic	MMS22L	p.N247S; p.N530S	1	57	missense	Damaging	Possibly Damaging					0	2
6	99848501	Exonic; ncRNA; Intronic	PNISR	p.H760R; p.H778R	1	99	missense	Tolerated	Benign			184252961		0	2
6	108985057	Exonic	FOXO3	p.A341T	6	99	missense	Tolerated	Benign			145259784		0	2
6	117717405	Exonic	ROS1	p.E268*		99	stop gain							0	2
6	123039060	Exonic	PKIB	p.G41R; p.G48R	4	99	missense	Damaging	Benign			201327015		0	2
6	136599591	Exonic	BCLAF1	p.S141Y; p.S143Y		99	missense	Damaging	Probably Damaging					0	2
6	138752841	Exonic	NHSL1	p.P881S; p.P885S		51	missense	Tolerated	Benign			142676930		0	2
6	158924054	Intronic; Exonic	TULP4	p.P1120R		99	missense	Tolerated	Probably Damaging			752540841		0	2
6	170155508	5'UTR; Exonic	ERMARD	p.S102I		99	missense	Damaging	Benign					0	2
7	17931230	Exonic	SNX13	p.R86K		99	missense	Tolerated	Benign			777240970		0	2
7	23226675	Exonic	NUPL2	p.G119*		99	stop gain							0	2
7	56155414	ncRNA; Exonic	PHKG1	p.A47T		99	missense	Damaging	Probably Damaging			139265299		0	2
7	72727318	Exonic	TRIM50	p.V355fs*22; p.V354fs*22		99	frameshift					559060709	2		2
7	73482987	Exonic	ELN	p.G630D; p.G773D; p.G687D; p.G698D; p.G664D; p.G692D; p.G693D; p.G604D; p.G717D; p.G645D; p.G711D; p.G701D; p.G679D	16	99	missense	Damaging	Possibly Damaging			41511151		0	2
7	77006694	Exonic	GSAP	p.S197F		99	missense	Damaging	Probably Damaging			777282691		0	2
7	86521107	Exonic	KIAA1324L	p.N874I; p.N748I; p.N821I; p.N988I		99	missense	Tolerated	Benign			199903997		0	2
7	86820312	Exonic; ncRNA	DMTF1	p.S488I; p.S400I		60	missense		Possibly Damaging					0	2
7	94897945	Exonic	PPP1R9A	p.R895C; p.R917C	10	99	missense	Damaging	Probably Damaging			150722853		0	2
7	99771583	Exonic	GPC2	p.R256H	1	99	missense	Damaging	Probably Damaging			113203779		0	2
7	100550540	Exonic	MUC3A	p.L374H	1	71	missense	Tolerated						0	2
7	100550543	Exonic	MUC3A	p.P375Q	1	51	missense	Damaging						0	2
7	100550918	Exonic	MUC3A	p.N2337S		99	missense	Tolerated				77308187		0	2
7	100550995	Exonic	MUC3A	p.T2363A		50	missense	Damaging				796274649		0	2
7	100551235	Exonic	MUC3A	p.L2443F		99	missense	Tolerated				73163756		0	2
7	100551239	Exonic	MUC3A	p.S2444T		99	missense	Tolerated				76539110		0	2
7	100551286	Exonic	MUC3A	p.T2460S		51	missense	Tolerated				112690320		0	2
7	100551293	Exonic	MUC3A	p.H2462P		99	missense	Tolerated				74183623		0	2
7	100551331	Exonic	MUC3A	p.V2475L		92	missense	Tolerated				77979106		0	2
7	100551332	Exonic	MUC3A	p.V2475A		99	missense	Tolerated				77022449		0	2
7	100551334	Exonic	MUC3A	p.T2476S		99	missense	Tolerated				76311216		0	2
7	128038512	Exonic	IMPDH1	p.R311C; p.R344C; p.R259C; p.R275C; p.R254C; p.R234C; p.R334C; p.R308C		99	missense	Damaging	Benign			370988040		0	2
7	142829255	Exonic	PIP	p.L16I		99	missense	Tolerated	Benign					0	2
7	150439838	Exonic	GIMAP1-GIMAP5; GIMAP5	p.L408P; p.L280P; p.L204P	3	99	missense	Damaging	Probably Damaging			72650695		0	2
7	150706640	Exonic	NOS3	p.V827M	5	99	missense	Damaging	Benign			3918232		0	2
7	150884755	Promoter; Exonic	ASB10	p.P19S	4	99	missense	Tolerated	Benign	Promoter Loss	ETS1	104886462		0	2
7	151074302	Exonic	NUB1	p.K637N; p.K623N		99	missense							0	2
7	151878563	Exonic	KMT2C	p.Q2128*		99	stop gain							0	2
8	10467637	Exonic	RP1L1	p.E1324G	1	99	missense	Tolerated	Benign			4240659		0	2
8	17794668	Exonic	PCM1	p.A41V		57	missense		Probably Damaging					0	2
8	35579908	Exonic	UNC5D	p.R433H; p.R428H		45	missense	Damaging	Benign			144081400		0	2
8	38065246	Exonic	BAG4	p.P199A; p.P163A		99	missense	Tolerated	Benign			150045830		0	2
8	38205661	Exonic	NSD3	p.G10E		99	missense	Damaging	Probably Damaging			746844329		0	2
8	48353085	ncRNA; Exonic	SPIDR	p.V300L; p.V360L; p.V290L		99	missense	Tolerated	Benign			187194774		0	2
8	75171682	Exonic	JPH1	p.R399L		99	missense	Tolerated	Benign					0	2
8	108296964	Exonic	ANGPT1	p.R384Q; p.R383Q; p.R184Q	1	99	missense	Tolerated	Benign			146465357		0	2
8	110492244	Exonic	PKHD1L1	p.D3068V		99	missense	Tolerated	Benign			201285415		0	2
8	121013874	Exonic	DEPTOR	p.Q138K; p.Q239K		99	missense	Tolerated	Benign					0	2
8	121437595	Exonic	MRPL13	p.G86E	2	99	missense	Damaging	Probably Damaging			61753788		0	2
8	122626951	Exonic	HAS2	p.R353S		99	missense	Damaging	Probably Damaging					0	2
8	125989542	Exonic	ZNF572	p.I344M		99	missense	Tolerated	Benign					0	2
8	142367803	Exonic	GPR20	p.A74V		99	missense	Tolerated	Probably Damaging			762006926		0	2
8	144645039	Exonic	GSDMD	p.A474P		99	missense	Damaging	Possibly Damaging					0	2
8	144996935	Exonic	PLEC	p.R2525C; p.R2415C; p.R2356C; p.R2366C; p.R2388C; p.R2374C; p.R2392C		99	missense	Damaging	Benign			561405725		0	2
8	145059703	ncRNA; Exonic	PARP10	p.V184L; p.V196L		99	missense	Tolerated	Benign					0	2
8	145059750	ncRNA; Exonic	PARP10	p.R168Q; p.R180Q		99	missense	Tolerated	Benign			374968175		0	2
9	8485788	Exonic; Intronic	PTPRD	p.Q1010R		99	missense	Tolerated	Benign			777724681		0	2
9	14792790	Exonic	FREM1	p.I1311T	1	72	missense	Damaging	Possibly Damaging			182527895		0	2
9	35906601	Exonic	HRCT1	p.P106H	2	99	missense	Tolerated	Benign			112212538		0	2
9	87338515	Exonic	NTRK2	p.P204H	3	99	missense	Tolerated	Benign			139913267		0	2
9	90258291	Exonic	DAPK1	p.Q307K		73	missense	Tolerated	Possibly Damaging	Splice Site Loss		865941961		0	2
9	100919753	Exonic	CORO2A	p.P64T		99	missense	Damaging	Probably Damaging			766462636		0	2
9	104171845	Exonic; ncRNA; 3'UTR	ZNF189	p.H599D; p.H585D; p.H584D; p.H557D		99	missense	Damaging	Benign			112338244		0	2
9	104432571	Exonic	GRIN3A	p.R708Q	4	99	missense	Damaging	Probably Damaging			759998453		0	2
9	114154073	Exonic	KIAA0368	p.V1220L		99	missense	Tolerated				199791808		0	2
9	134004811	Exonic	NUP214	p.T180M		99	missense	Damaging	Probably Damaging					0	2
9	134025757	Exonic	NUP214	p.W696*; p.W686*		99	stop gain							0	2
9	136419629	Exonic	ADAMTSL2	p.V364I		99	missense	Tolerated	Benign			35767802		0	2
9	138376816	Exonic	PPP1R26	p.G154R		99	missense	Tolerated	Possibly Damaging			745804650		0	2
9	139728202	Intronic; Exonic	RABL6	p.C246G		99	missense	Tolerated				187468519		0	2
9	139837233	Exonic	FBXW5	p.V172I		99	missense	Damaging	Benign			769969613		0	2
9	139925221	Intronic; Promoter; Exonic	ABCA2; C9orf139; FUT7	p.Y324H		99	missense	Tolerated	Benign	Promoter Loss	FOXC1	199955257		0	2
9	140773504	Splice Site	CACNA1B			99				Splice Site Loss		77221813		0	2
10	19856510	Exonic	MALRD1	p.G1853D		99	missense					200384748		0	2
10	21806019	Exonic	SKIDA1	p.A244dup		99	in-frame					528652346	10		2
10	30316500	Exonic	KIAA1462	p.S720_S721dup; p.S858_S859dup	1	99	in-frame					541355556	8		2
10	30638200	Exonic	MTPAP	p.A2G	38	99	missense		Probably Damaging	ENCODE TFBS	YY1; ELF1; POLR2A; E2F1; NRF1; NR2C2; NFKB1; TAF1			0	2
10	72324214	Exonic	PALD1	p.A786V		99	missense	Damaging	Possibly Damaging			189614985		0	2
10	72468521	Exonic	ADAMTS14	p.T286N		99	missense	Damaging	Probably Damaging			756817463		0	2
10	73569597	Exonic	CDH23	p.R675C; p.R2915C	3	99	missense		Benign			185818081		0	2
10	103825863	Exonic	HPS6	p.G211A	2	99	missense		Benign			200584437		0	2
10	105763272	Exonic	SLK	p.S779L	1	79	missense	Tolerated	Probably Damaging			187213555		0	2
10	126691552	Exonic	CTBP2	p.D112A; p.D652A		99	missense	Damaging	Possibly Damaging			796433756		0	2
10	126691575	Exonic	CTBP2	p.I644M; p.I104M	1	57	missense	Tolerated	Possibly Damaging			112239066		0	2
10	126691579	Exonic	CTBP2	p.R103Q; p.R643Q	2	59	missense	Tolerated	Possibly Damaging			760489730		0	2
10	126691605	Exonic	CTBP2	p.K94N; p.K634N	4	99	missense	Tolerated	Possibly Damaging			201760950		0	2
10	126691631	Exonic	CTBP2	p.T86S; p.T626S	6	99	missense	Tolerated	Benign			3198936		0	2
10	126691634	Exonic	CTBP2	p.I625F; p.I85F	2	99	missense	Tolerated	Possibly Damaging			75794788		0	2
10	126691660	Exonic	CTBP2	p.A616V; p.A76V	1	99	missense	Damaging	Possibly Damaging			3198935		0	2
10	126691926	Exonic	CTBP2	p.T605M; p.T65M	4	99	missense	Damaging	Possibly Damaging			768573864		0	2
10	126691937	Exonic	CTBP2	p.D61E; p.D601E	2	99	missense	Damaging	Benign			1058301		0	2
10	126691979	Exonic	CTBP2	p.E587D; p.E47D	4	99	missense	Tolerated	Benign			74705267		0	2
10	126692017	Exonic	CTBP2	p.L575V; p.L35V		99	missense	Tolerated	Possibly Damaging			3198920		0	2
10	126692019	Exonic	CTBP2	p.P34L; p.P574L	2	82	missense	Damaging	Probably Damaging			796256730		0	2
10	129903754	Exonic	MKI67	p.T2117I; p.T1757I		99	missense	Tolerated	Benign					0	2
10	135083466	Intronic; Exonic	ADAM8	p.G600*		99	stop gain							0	2
10	135351264	Exonic	CYP2E1	p.V389I	4	99	missense	Tolerated	Benign			55897648		0	2
11	1017036	Exonic	MUC6	p.T1922I	2	99	missense	Tolerated	Benign			75538227		0	2
11	1017041	Exonic	MUC6	p.Y1920*	3	99	stop gain					75482640		0	2
11	1017042	Exonic	MUC6	p.Y1920S	2	99	missense	Activating	Benign			80049949		0	2
11	1017088	Exonic	MUC6	p.S1905A	2	99	missense	Tolerated	Benign			74990443		0	2
11	1017211	Exonic	MUC6	p.A1864T		94	missense	Tolerated	Probably Damaging			36128067		0	2
11	1017277	Exonic	MUC6	p.S1842P	1	99	missense	Tolerated	Benign			111373859		0	2
11	1017529	Exonic	MUC6	p.H1758Y		99	missense	Tolerated	Probably Damaging			200644196		0	2
11	1017979	Exonic	MUC6	p.P1608S		99	missense	Tolerated	Benign			754539579		0	2
11	1018090	Exonic	MUC6	p.P1571T	2	99	missense	Activating	Benign			201615772		0	2
11	1212858	Exonic	MUC5AC	p.S4496R		99	missense	Tolerated				74811639		0	2
11	1212871	Exonic	MUC5AC	p.S4501P		99	missense	Tolerated				75826663		0	2
11	1212902	Exonic	MUC5AC	p.T4511S		99	missense	Tolerated				200292517		0	2
11	1212998	Exonic	MUC5AC	p.T4543N		99	missense	Tolerated				780380057		0	2
11	1213246	Exonic	MUC5AC	p.D4626N		99	missense	Tolerated				79770616		0	2
11	6261536	Exonic	CNGA4	p.K171M		99	missense	Tolerated	Possibly Damaging					0	2
11	6653585	Exonic	DCHS1	p.W1053S	2	99	missense	Damaging	Probably Damaging			138340204		0	2
11	7960232	Exonic	OR10A3	p.T279M		99	missense	Damaging	Possibly Damaging			138046496		0	2
11	8662275	Exonic	TRIM66	p.Q404H		99	missense	Damaging	Benign					0	2
11	10514967	Exonic	AMPD3	p.Y337*; p.Y344*; p.Y178*; p.Y346*		99	stop gain					773180646		0	2
11	19077668	Exonic	MRGPRX2	p.F94L		99	missense	Tolerated	Benign					0	2
11	19914117	Exonic	NAV2	p.P326Q; p.P239Q; p.P303Q		99	missense	Tolerated	Benign			145926987		0	2
11	47644257	Exonic	MTCH2	p.K274R; p.K126R; p.K265R		99	missense	Tolerated	Benign			796316460		0	2
11	55035847	Exonic	TRIM48	p.R193W		72	missense	Damaging				145804201		0	2
11	56756935	Exonic	OR5AK2	p.P183S	1	99	missense	Damaging	Possibly Damaging					0	2
11	57076394	Exonic	TNKS1BP1	p.E1264V		99	missense	Tolerated	Possibly Damaging					0	2
11	58189847	Exonic	OR5B2	p.Q296H		99	missense	Damaging	Benign					0	2
11	58605815	Exonic	GLYATL2	p.K35N		99	missense	Tolerated	Benign			578207248		0	2
11	59423514	Exonic	PATL1	p.S243F		83	missense	Damaging	Probably Damaging					0	2
11	65325325	5'UTR; Exonic	LTBP3	p.L33_L35dup		99	in-frame					535365850	10		2
11	65977848	Exonic	PACS1	p.L154I	3	99	missense	Damaging	Probably Damaging					0	2
11	67186995	Exonic	CARNS1	p.R174Q; p.R297Q	7	99	missense	Tolerated	Benign			41302427		0	2
11	68703710	Exonic	IGHMBP2	p.V588I		99	missense	Tolerated	Possibly Damaging					0	2
11	71238675	Exonic	KRTAP5-7	p.S110C		99	missense	Tolerated	Benign			200832929		0	2
11	71276725	Exonic	KRTAP5-10	p.Y31C		74	missense	Tolerated	Benign			201471375		0	2
11	72004636	Exonic	CLPB	p.Q588H; p.Q633H; p.Q603H; p.Q574H		53	missense	Damaging	Probably Damaging			773837785		0	2
11	105623869	Exonic; ncRNA	GRIA4	p.S137*	1	78	stop gain							0	2
11	108196116	Intronic; Exonic	C11orf65; ATM	p.S2218R	3	99	missense	Tolerated	Benign			749261367		0	2
11	123513367	Exonic	SCN3B	p.R78W	1	99	missense	Damaging	Possibly Damaging			764587765		0	2
11	126075494	Intronic; Exonic	RPUSD4	p.P222L		99	missense	Damaging	Probably Damaging			147133603		0	2
11	129742817	Exonic	NFRKB	p.V909I; p.V934I		87	missense	Tolerated	Benign			147524861		0	2
12	1940269	Intronic; Exonic	LRTM2; CACNA2D4	p.K79R		99	missense	Tolerated	Benign			200024746		0	2
12	2994554	Exonic; ncRNA	RHNO1	p.R8C	3	99	missense	Tolerated				34096285		0	2
12	7045892	Exonic	ATN1	p.Q502del	2	99	in-frame						16		2
12	8043683	Exonic	SLC2A14	p.G14D	13	99	missense	Damaging		ENCODE TFBS	JUN; TBP; JUND; FOS; FOSL2; FOSL1; POLR2A; HEY1; SP1; HNF4A			0	2
12	8212043	Exonic	C3AR1	p.A247S		99	missense	Tolerated	Benign					0	2
12	8757835	Exonic	AICDA	p.Q135K		99	missense	Tolerated	Benign					0	2
12	10251406	Intronic; Splice Site	CLEC1A			99				Splice Site Loss				0	2
12	22666283	Exonic	C2CD5	p.G319V; p.G328V		99	missense	Tolerated	Benign			147669786		0	2
12	22666284	Exonic	C2CD5	p.G319W; p.G328W		99	missense	Tolerated	Possibly Damaging			142327845		0	2
12	25398285	Exonic	KRAS	p.G12C	3641	99	missense	Damaging	Probably Damaging			121913530		0	2
12	26217950	Exonic	RASSF8	p.R208H		99	missense	Tolerated	Benign			117015558		0	2
12	27573415	Exonic; 3'UTR	ARNTL2	p.G607W; p.G621W; p.G573W; p.G584W		99	missense	Damaging	Probably Damaging			200156111		0	2
12	39740274	Intronic; Exonic	KIF21A	p.E569A		99	missense	Tolerated				191150586		0	2
12	47172415	Exonic	SLC38A4	p.D288Y		99	missense	Damaging	Possibly Damaging					0	2
12	49443799	Exonic	KMT2D	p.P1191L	11	99	missense		Benign			112236653		0	2
12	52886578	Exonic	KRT6A	p.P132H		99	missense	Damaging	Probably Damaging					0	2
12	53777044	Exonic	SP1	p.L431P; p.L438P; p.L390P		99	missense	Damaging	Possibly Damaging					0	2
12	54115926	ncRNA; Exonic	CALCOCO1	p.M164I; p.M131I		99	missense	Tolerated	Benign			765044640		0	2
12	56351401	Exonic	PMEL	p.N143S; p.N229S		99	missense	Tolerated	Benign			148568175		0	2
12	58217763	Exonic	CTDSP2	p.R205H		99	missense	Tolerated	Possibly Damaging			796989809		0	2
12	58217774	Exonic	CTDSP2	p.K201N	1	99	missense	Damaging	Probably Damaging			113792624		0	2
12	58220784	Exonic	CTDSP2	p.F117I		99	missense	Damaging	Probably Damaging			113533986		0	2
12	58220811	Exonic	CTDSP2	p.L108I	2	99	missense	Damaging	Probably Damaging			796375970		0	2
12	58220816	Exonic	CTDSP2	p.I106T		99	missense	Tolerated	Possibly Damaging			76940645		0	2
12	58220823	Exonic	CTDSP2	p.V104M		99	missense	Tolerated	Benign			111346934		0	2
12	58220831	Exonic	CTDSP2	p.R101M		97	missense	Damaging	Possibly Damaging			747149135		0	2
12	58220841	Exonic	CTDSP2	p.D98N	1	99	missense	Tolerated	Possibly Damaging			74343811		0	2
12	58220844	Exonic	CTDSP2	p.E97K	1	99	missense	Tolerated	Benign			75591888		0	2
12	58240210	Exonic	CTDSP2	p.H3Q	3	74	missense	Tolerated	Benign			74554628		0	2
12	65082096	Exonic	RASSF3	p.N107S		99	missense	Tolerated	Benign			140308622		0	2
12	99060100	Exonic; Intronic	APAF1	p.D443N; p.D432N		99	missense	Damaging	Probably Damaging			144721573		0	2
12	102043048	Exonic	MYBPC1	p.G366C; p.G378C; p.G365C; p.G352C; p.G403C; p.G359C		63	missense	Damaging	Probably Damaging					0	2
12	117657993	Exonic	NOS1	p.V1353I; p.V1017I; p.V1387I		99	missense	Tolerated	Benign			74427117		0	2
12	123892095	Exonic; ncRNA	KMT5A	p.C302R; p.C272R; p.C194R; p.C245R		99	missense	Tolerated	Benign			61955126		0	2
12	123892186	Exonic; ncRNA	KMT5A	p.L275P; p.L332P; p.L224P; p.L302P	2	99	missense	Damaging	Probably Damaging			61955127		0	2
12	124297903	Exonic	DNAH10	p.R995W		99	missense		Possibly Damaging			118146260		0	2
12	124377896	Exonic	DNAH10	p.V2920M		99	missense		Possibly Damaging			185566978		0	2
13	20220739	Exonic	MPHOSPH8	p.G176R		99	missense	Tolerated	Probably Damaging			377501756		0	2
13	28196146	Promoter; Intronic; Exonic	POLR1D; LNX2	p.R9K	35	99	missense	Tolerated	Benign	Promoter Loss; ENCODE TFBS; Splice Site Loss	ELF1; FOXC1; TBP; POLR2A; E2F1; TAF1			0	2
13	41893010	Exonic	NAA16	p.R70C	1	56	missense	Damaging	Probably Damaging			754736183		0	2
13	48571013	Exonic	SUCLA2	p.S79L	3	99	missense	Tolerated	Benign			142289138		0	2
13	77592753	Exonic	FBXL3	p.S151R		99	missense	Damaging	Possibly Damaging					0	2
13	100622663	Promoter; ncRNA; Exonic	ZIC5	p.P423S		99	missense		Benign	Promoter Loss	TFAP2A; SP1	771701749		0	2
13	113030704	Exonic	SPACA7	p.A2E		99	missense	Damaging	Probably Damaging					0	2
14	21992174	Exonic	SALL2	p.L563P; p.L428P; p.L426P		99	missense	Damaging	Possibly Damaging					0	2
14	24108497	Exonic	DHRS2	p.G84R	7	99	missense	Damaging	Probably Damaging	ENCODE TFBS	HEY1	45599632		0	2
14	31644152	Exonic	HECTD1	p.S190A		99	missense	Tolerated	Benign			776754195		0	2
14	31795462	Exonic	HEATR5A	p.K1152E		99	missense	Tolerated				779119951		0	2
14	52527061	Exonic	NID2	p.Q183L		99	missense	Damaging	Possibly Damaging					0	2
14	57747078	ncRNA; Exonic	AP5M1	p.P296T		99	missense	Damaging	Benign					0	2
14	63858740	Exonic; ncRNA	PPP2R5E	p.A285P; p.A209P		64	missense	Damaging	Probably Damaging					0	2
14	73421150	Exonic	DCAF4	p.G222R; p.G322R; p.G262R; p.G323R; p.G301R		99	missense	Tolerated	Benign			150517676		0	2
14	74953115	Exonic	NPC2	p.E36G		99	missense	Tolerated	Benign					0	2
14	95577673	Exonic	DICER1	p.R746T		99	missense	Damaging	Benign					0	2
14	103438375	Exonic	CDC42BPB	p.A589S		99	missense	Activating	Benign					0	2
15	23685059	Exonic	GOLGA6L2	p.P855A		53	missense					112383936		0	2
15	23685074	Exonic	GOLGA6L2	p.G850R		99	missense							0	2
15	23685080	Exonic	GOLGA6L2	p.P848A		51	missense					868842729		0	2
15	23685920	Exonic	GOLGA6L2	p.S568A		49	missense	Tolerated				200451908		0	2
15	23890752	Exonic	MAGEL2	p.S713*		99	stop gain							0	2
15	23931452	Exonic	NDN	p.R305W	2	77	missense	Damaging	Possibly Damaging			532203832		0	2
15	25936865	Exonic	ATP10A	p.M1054I		99	missense	Damaging	Benign			115069056		0	2
15	34445218	Exonic	KATNBL1	p.R71C	1	99	missense	Tolerated	Benign					0	2
15	41060221	Promoter; Exonic	DNAJC17; C15orf62	p.M278V		99	missense	Damaging	Benign	Promoter Loss	NFE2L1::MafG; Pax2	140603715		0	2
15	41862801	Splice Site	TYRO3			99				Splice Site Loss		200684350		0	2
15	44089505	Intronic; Exonic	SERINC4	p.A228P		99	missense	Damaging						0	2
15	54306754	Exonic	UNC13C	p.D552H		99	missense	Tolerated	Probably Damaging					0	2
15	68624693	Exonic	ITGA11	p.V517I		99	missense	Tolerated	Benign			61729765		0	2
15	74659692	Promoter; Exonic	CYP11A1	p.V79I	2	99	missense	Tolerated	Benign	Promoter Loss	YY1; Hltf	143655263		0	2
15	85400892	Exonic	ALPK3	p.T1177A		99	missense	Tolerated	Benign					0	2
16	736998	Exonic	WDR24	p.V360M		99	missense	Tolerated	Benign			139820984		0	2
16	18532182	Exonic	NOMO1 (includes others)	p.N726K		64	missense	Activating	Benign					0	2
16	21151878	Exonic	DNAH3	p.K196N; p.K225N		99	missense		Benign					0	2
16	48395846	Exonic; 3'UTR	LONP2; SIAH1	p.F165S; p.F196S	2	99	missense	Damaging	Probably Damaging					0	2
16	53331041	Exonic	CHD9	p.R1895Q		99	missense	Damaging	Probably Damaging			200375430		0	2
16	67472480	Exonic	ATP6V0D1	p.I336T		99	missense	Damaging	Probably Damaging					0	2
16	70884524	Exonic	HYDIN	p.E4160Q	3	99	missense					1798314		0	2
16	70894087	Exonic	HYDIN	p.T4005A	3	99	missense					1539302		0	2
16	70896016	Exonic	HYDIN	p.Q3905fs*5	6	99	frameshift					11337008; 57797337	2		2
16	70896122	Exonic	HYDIN	p.M3869R	2	99	missense					7192347		0	2
16	70897039	Exonic	HYDIN	p.V3840L	1	99	missense					1798325		0	2
16	70902559	Exonic	HYDIN	p.V3742I	3	99	missense					1798413		0	2
16	70902568	Exonic	HYDIN	p.A3739T	3	99	missense					1774504		0	2
16	70917855	Exonic	HYDIN	p.L3316P	3	99	missense					1774331		0	2
16	70917931	Exonic	HYDIN	p.A3291P	2	99	missense					1798440		0	2
16	70942688	Exonic	HYDIN	p.I2694S	1	99	missense					1774449		0	2
16	70954513	Exonic	HYDIN	p.K2589R	1	99	missense					1774395		0	2
16	70954571	Exonic	HYDIN	p.D2570N		99	missense					8044001		0	2
16	70954606	Exonic	HYDIN	p.G2558E	1	99	missense					8044142		0	2
16	70954704	Exonic	HYDIN	p.T2521_R2525del	1	99	in-frame					67115747; 375727122			2
16	70954774	Exonic	HYDIN	p.L2502S	1	99	missense					1798529		0	2
16	70954945	Exonic	HYDIN	p.N2445I	1	99	missense					1798532		0	2
16	70972620	Exonic	HYDIN	p.R2298G		99	missense					1774360		0	2
16	70975667	Exonic	HYDIN	p.Q2242R	1	99	missense					2258307		0	2
16	70989299	Exonic	HYDIN	p.V2099M	1	99	missense					1798337		0	2
16	70989335	Exonic	HYDIN	p.R2087C	1	99	missense					1774541		0	2
16	71026076	Exonic	HYDIN	p.V1228L	1	99	missense					1774513		0	2
16	71054178	Exonic	HYDIN	p.I1077V	1	99	missense					6416709		0	2
16	71061495	Intronic; Exonic	HYDIN	p.*1018Q	3	99	stop loss					1022220		0	2
16	71098649	Exonic	HYDIN	p.N751D; p.N741D; p.N724D		99	missense		Probably Damaging			3817211		0	2
16	71101200	Exonic	HYDIN	p.T717A; p.T690A; p.T707A	7	99	missense		Possibly Damaging			10744982		0	2
16	71122408	Exonic	HYDIN	p.G506D; p.G489D; p.G516D		99	missense	Damaging	Probably Damaging			62040318		0	2
16	71512807	Exonic	ZNF19	p.E45D		99	missense	Damaging	Probably Damaging					0	2
16	79633085	Exonic	MAF	p.A239T		99	missense	Tolerated	Benign			561314990		0	2
16	80646600	Exonic	CDYL2	p.T381A		99	missense	Damaging	Probably Damaging					0	2
16	88599697	Exonic	ZFPM1	p.E444A	5	63	missense	Tolerated	Benign			368520732		0	2
16	88599700	Exonic	ZFPM1	p.L446_A447del		69	in-frame					149145771			2
16	88789709	Exonic	PIEZO1	p.A1455T		99	missense	Damaging	Benign			191656121		0	2
16	89347441	Exonic	ANKRD11	p.P1837S	2	99	missense	Tolerated	Benign			145906515		0	2
16	89350281	Exonic	ANKRD11	p.R890Q		99	missense	Damaging	Benign			200971432		0	2
16	89836609	Exonic	FANCA	p.V761L		99	missense	Tolerated	Benign					0	2
17	3627375	Intronic; Exonic	GSG2; ITGAE	p.S49I	27	99	missense	Tolerated	Possibly Damaging	ENCODE TFBS	POLR2A; E2F1			0	2
17	5418241	Exonic; Intronic	NLRP1	p.E1375fs*14; p.E1389fs*14; p.E1419fs*14; p.E1345fs*14		99	frameshift								2
17	7487278	Promoter; Exonic; ncRNA	MPDU1; LOC100996842	p.L33P	33	99	missense	Tolerated	Benign	Promoter Loss; ENCODE TFBS	SPI1; POLR2A; E2F1; Pax2			0	2
17	7695637	Exonic	DNAH2	p.P2374H		52	missense		Benign					0	2
17	10321997	Exonic	MYH8	p.S159Y		30	missense	Damaging	Possibly Damaging					0	2
17	10543766	Exonic	MYH3	p.L770F		99	missense	Tolerated	Benign			761252963		0	2
17	37331645	Exonic	CACNB1	p.G533V	1	99	missense	Tolerated	Benign			199798694		0	2
17	39240481	Exonic	KRTAP4-7	p.S8F		99	missense	Damaging	Probably Damaging					0	2
17	39240781	Exonic	KRTAP4-7	p.T108S		99	missense	Tolerated	Benign			372960430		0	2
17	39240795	Exonic	KRTAP4-7	p.S113C		99	missense	Tolerated				9894966		0	2
17	39305888	Exonic	KRTAP4-5	p.C40fs		99	frameshift					758057578			2
17	45214523	Exonic	CDC27	p.N642K; p.N575K; p.N635K; p.N636K		99	missense	Tolerated	Possibly Damaging			62075617		0	2
17	45214592	Exonic	CDC27	p.L552F; p.L612F; p.L613F; p.L619F	4	99	missense	Tolerated	Benign			79285536		0	2
17	45214600	Exonic	CDC27	p.F550L; p.F611L; p.F610L; p.F617L		99	missense	Tolerated	Benign			112627286		0	2
17	45214614	Exonic	CDC27	p.L545P; p.L605P; p.L606P; p.L612P		99	missense	Damaging	Probably Damaging			796427812		0	2
17	45214615	Exonic	CDC27	p.L605V; p.L606V; p.L612V; p.L545V		99	missense	Damaging	Probably Damaging			796561781		0	2
17	45214617	Exonic	CDC27	p.T611S; p.T544S; p.T604S; p.T605S		99	missense	Damaging	Possibly Damaging			796359371		0	2
17	45214633	Exonic	CDC27	p.Y600D; p.Y539D; p.Y606D; p.Y599D	2	99	missense	Damaging	Benign			148087250		0	2
17	45214648	Exonic	CDC27	p.Q595E; p.Q534E; p.Q601E; p.Q594E	4	99	missense	Damaging	Possibly Damaging			796969472		0	2
17	45214651	Exonic	CDC27	p.I594L; p.I533L; p.I593L; p.I600L	4	99	missense	Tolerated	Benign			796265930		0	2
17	45214654	Exonic	CDC27	p.A592T; p.A593T; p.A532T; p.A599T		99	missense	Damaging	Probably Damaging			775321736		0	2
17	45214669	Exonic	CDC27	p.K587Q; p.K588Q; p.K594Q; p.K527Q	2	99	missense	Damaging	Possibly Damaging			62075620		0	2
17	45214699	Exonic	CDC27	p.S584G; p.S517G; p.S577G; p.S578G	2	99	missense	Damaging	Benign			62075623		0	2
17	45219239	Exonic	CDC27	p.E510K; p.E517K; p.E511K; p.E450K	6	99	missense	Damaging	Probably Damaging			79201963		0	2
17	45219241	Exonic	CDC27	p.F509C; p.F449C; p.F510C; p.F516C	6	99	missense	Tolerated	Benign			80029043		0	2
17	45219283	Exonic	CDC27	p.Y502C; p.Y495C; p.Y496C; p.Y435C	6	99	missense	Damaging	Probably Damaging			76995821		0	2
17	45219284	Exonic	CDC27	p.Y435H; p.Y502H; p.Y495H; p.Y496H	3	84	missense	Tolerated	Probably Damaging			202052665		0	2
17	45219296	Exonic	CDC27	p.P498A; p.P431A; p.P492A; p.P491A	2	99	missense	Damaging	Probably Damaging			79487913		0	2
17	45219313	Exonic	CDC27	p.N425S; p.N492S; p.N486S; p.N485S		76	missense	Tolerated	Benign			796737563		0	2
17	45219329	Exonic	CDC27	p.C487G; p.C480G; p.C420G; p.C481G		51	missense	Damaging	Possibly Damaging			796538886		0	2
17	45221251	Exonic	CDC27	p.K390E; p.K329E; p.K396E		99	missense	Tolerated	Possibly Damaging			1064545		0	2
17	45221273	Exonic	CDC27	p.F382L; p.F321L; p.F388L		99	missense	Damaging	Possibly Damaging			1141701		0	2
17	45221286	Exonic	CDC27	p.S317N; p.S378N; p.S384N		99	missense	Damaging	Possibly Damaging			77440865		0	2
17	45221298	Exonic	CDC27	p.L380P; p.L374P; p.L313P		99	missense	Tolerated	Benign			80120716		0	2
17	45221317	Exonic	CDC27	p.T307A; p.T368A; p.T374A		99	missense	Tolerated	Benign			79454290		0	2
17	45221318	Exonic	CDC27	p.I373M; p.I367M; p.I306M		99	missense	Tolerated	Benign			77739281		0.03	2
17	45229200	Exonic	CDC27	p.Q287K; p.Q348K; p.Q354K		99	missense	Tolerated	Benign			186608264		0	2
17	45229209	Exonic	CDC27	p.I345V; p.I284V; p.I351V		99	missense	Tolerated	Benign			201447460		0	2
17	45229221	Exonic	CDC27	p.E280K; p.E347K; p.E341K		99	missense	Tolerated	Benign			796457670		0	2
17	45229228	Exonic	CDC27	p.N338K; p.N277K; p.N344K	2	99	missense	Tolerated	Possibly Damaging			796595683		0	2
17	45229234	Exonic	CDC27	p.S342R; p.S275R; p.S336R	2	99	missense	Tolerated	Benign			796852854		0	2
17	45229253	Exonic	CDC27	p.K330T; p.K269T; p.K336T		84	missense	Tolerated	Benign			200834582		0	2
17	45229254	Exonic	CDC27	p.K269Q; p.K336Q; p.K330Q		86	missense	Tolerated	Benign			201804958		0	2
17	45232037	Splice Site	CDC27			60				Splice Site Loss		78349431		0	2
17	45234298	Exonic	CDC27	p.L214V; p.L275V	3	99	missense	Tolerated	Possibly Damaging			62077263		0	2
17	45234343	Exonic	CDC27	p.N199H; p.N260H	2	99	missense	Tolerated	Possibly Damaging			3208659		0	2
17	45234360	Exonic	CDC27	p.L254*; p.L193*	3	99	stop gain					62077264		0	2
17	45234403	Exonic	CDC27	p.I240L; p.I179L	3	99	missense	Tolerated	Benign			75184508		0	2
17	45234702	Exonic	CDC27	p.N114S; p.N175S	1	99	missense	Tolerated	Benign			147617501		0	2
17	45234706	Exonic	CDC27	p.Q113E; p.Q174E		99	missense	Tolerated	Benign			143453365		0	2
17	45234720	Exonic	CDC27	p.K108R; p.K169R	1	99	missense	Tolerated	Benign			202182614		0	2
17	45234721	Exonic	CDC27	p.K108*; p.K169*	1	99	stop gain					199899451		0	2
17	45266510	Intronic; Splice Site	CDC27		53	99				Splice Site Loss; ENCODE TFBS	ZNF263; CTBP2; SETDB1; CTCF; GATA2; GTF2F1; CHD2; SMC3; GATA1; YY1; POLR2A; TAF7; ZBTB7A; ATF3; TAF1			0	2
17	45266522	5'UTR; Exonic	CDC27	p.E6G	54	99	missense	Damaging	Probably Damaging	ENCODE TFBS	ZNF263; CTBP2; SETDB1; CTCF; GATA2; GTF2F1; CHD2; SMC3; GATA1; YY1; POLR2A; TAF7; ZBTB7A; ATF3; TAF1	62077279		0	2
17	45266535	5'UTR; Exonic	CDC27	p.T2A	53	99	missense	Tolerated	Probably Damaging	ENCODE TFBS	ZNF263; CTBP2; SETDB1; CTCF; GATA2; GTF2F1; CHD2; SMC3; GATA1; YY1; POLR2A; TAF7; ZBTB7A; ATF3; TAF1	62077280		0	2
17	46629697	5'UTR; Intronic; Exonic	HOXB3	p.Y47C		99	missense	Damaging	Possibly Damaging					0	2
17	47284781	Exonic	GNGT2	p.A2S		99	missense	Tolerated	Probably Damaging			768930785		0	2
17	48264112	Exonic	COL1A1	p.L1235I		99	missense	Tolerated	Benign					0	2
17	48606116	Exonic	MYCBPAP	p.E866G		99	missense	Damaging				367809273		0	2
17	48614455	Exonic	EPN3	p.R180G		99	missense	Tolerated	Benign			750549248		0	2
17	48753243	Splice Site	ABCC3			99				Splice Site Loss				0	2
17	61684669	Exonic	TACO1	p.R180C	1	99	missense	Tolerated	Benign			146609062		0	2
17	76455083	Exonic	DNAH17	p.A3287A		99	synonymous			Splice Site Loss		140856549		0	2
17	78319991	Exonic	RNF213	p.L2619P		99	missense	Damaging				200133294		0	2
17	79826731	Exonic; ncRNA; Intronic; 3'UTR	ARHGDIA	p.G175V		99	missense							0	2
18	215504	Exonic	THOC1	p.P535S		99	missense	Tolerated	Benign			138671246		0	2
18	3255850	Exonic	MYL12A	p.K156N; p.K150N		99	missense	Tolerated	Benign					0	2
18	55322577	Intronic; Exonic	ATP8B1; LOC100505549	p.A927V		99	missense		Benign			753293981		0	2
18	56363612	Exonic	MALT1	p.V131L		99	missense	Tolerated	Benign					0	2
18	77895154	Exonic	ADNP2	p.V620M		99	missense	Damaging	Benign			372050062		0	2
19	501714	Intronic; Exonic	MADCAM1	p.P238Q	1	64	missense	Damaging	Benign			78071082		0	2
19	968470	Exonic	ARID3A	p.M521V		99	missense	Tolerated	Benign					0	2
19	7987621	ncRNA; Exonic	SNAPC2	p.L326P		99	missense	Damaging	Probably Damaging					0	2
19	9000169	Exonic	MUC16	p.G13530S	1	99	missense		Probably Damaging					0	2
19	9000187	Exonic	MUC16	p.V13524I	1	94	missense		Possibly Damaging			994308141		0	2
19	9021107	Exonic	MUC16	p.G12406R	1	99	missense		Benign			75219945		0	2
19	9021118	Exonic	MUC16	p.G12402E	1	99	missense		Benign			79498466		0	2
19	9061750	Exonic	MUC16	p.S8566T		99	missense	Tolerated	Benign					0	2
19	10224714	Exonic; 3'UTR	PPAN-P2RY11; P2RY11	p.R142Q; p.R562Q		99	missense	Tolerated	Benign			759673217		0	2
19	11040127	Promoter; Exonic	YIPF2; TIMM29	p.W178R		99	missense	Activating	Benign	Promoter Loss	ETS1	34083039		0	2
19	14865930	Intronic; Exonic	ADGRE2	p.P476S		99	missense	Tolerated	Benign					0	2
19	15197944	Exonic	OR1I1	p.H23R		99	missense	Tolerated	Benign					0	2
19	15586718	Exonic	PGLYRP2	p.P255T		99	missense	Damaging	Probably Damaging					0	2
19	17160792	Exonic	HAUS8	p.S375L; p.S374L		99	missense		Benign			377195007		0	2
19	18583688	Exonic	ELL	p.S47F		49	missense	Tolerated	Benign			200602207		0	2
19	19823026	Exonic	ZNF14	p.R355I		99	missense	Damaging	Probably Damaging			765593209		0	2
19	20117862	Exonic	ZNF682	p.C118Y; p.C150Y		99	missense	Tolerated	Benign			756843799		0	2
19	22156370	Exonic; Intronic	ZNF208	p.A489G		25	missense	Tolerated						0	2
19	35556178	Exonic	HPN	p.P279Q		99	missense	Damaging	Probably Damaging					0	2
19	36279038	Exonic	ARHGAP33	p.A1027S; p.A1030S		99	missense	Tolerated	Benign					0	2
19	38127030	Exonic	ZFP30	p.T137A; p.T138A		99	missense	Tolerated	Benign			113160531		0	2
19	38943505	Exonic	RYR1	p.A431T		99	missense		Benign					0	2
19	39051792	Exonic	RYR1	p.Q4103E; p.Q4108E		99	missense		Benign			774414325		0	2
19	39226928	Exonic	CAPN12	p.H469Y		99	missense	Damaging	Benign			199893946		0	2
19	39688710	Exonic	NCCRP1	p.P119S		99	missense	Tolerated	Probably Damaging			145929148		0	2
19	44610954	ncRNA; Exonic	ZNF224; LOC100379224	p.S214fs*123		99	frameshift								2
19	46285493	Promoter; Exonic	DMPK	p.R46Q; p.E40K		99	missense	Tolerated	Benign	Promoter Loss	ETS1	764051493		0	2
19	49898467	Exonic	CCDC155	p.E86fs*29		99	frameshift					766521894	4		2
19	50315872	Intronic; ncRNA; Exonic	FUZ	p.S78N		99	missense	Tolerated	Probably Damaging	Splice Site Loss		752175127		0	2
19	50473290	ncRNA; Exonic	SIGLEC16	p.R100W		99	missense							0	2
19	51329069	ncRNA; Exonic; 3'UTR	KLK15	p.T252A; p.T251A		99	missense	Damaging	Possibly Damaging					0	2
19	51582820	Exonic	KLK14	p.Q134K		99	missense	Tolerated	Benign					0	2
19	53014172	Exonic	ZNF578	p.V180L		49	missense	Tolerated	Benign					0	2
19	54744868	Exonic; ncRNA	LILRA6; LILRB3	p.L265P		99	missense	Tolerated	Benign			373524628		0	2
19	54782170	Exonic; ncRNA; Intronic	LILRA6; LILRB2	p.N401S; p.N285S		99	missense	Activating	Benign			4993132		0	2
19	54782173	Exonic; ncRNA; Intronic	LILRA6; LILRB2	p.L400R; p.L284R		99	missense	Tolerated	Benign			4993130		0	2
19	55241172	Exonic	KIR3DL3	p.N290T		99	missense	Activating	Benign			2302422		0	2
19	55250979	Exonic	KIR2DL1/KIR2DL3	p.P21T	1	99	missense	Damaging	Probably Damaging			143258060		0	2
19	55281318	ncRNA; Exonic	LOC101928804; KIR2DL1/KIR2DL3	p.V6I		99	missense	Tolerated	Benign			375195215		0	2
19	55284986	Exonic	KIR2DL1/KIR2DL3	p.T91K	3	99	missense	Tolerated	Possibly Damaging			687485		0	2
19	55285045	Exonic	KIR2DL1/KIR2DL3	p.V111L	2	99	missense	Tolerated	Benign			687885		0	2
19	55316329	Exonic	KIR2DL4	p.Y53C	4	99	missense	Tolerated	Benign			618835		0	2
19	55317506	Exonic	KIR2DL4	p.I154M		51	missense	Tolerated	Benign			112266387		0	2
19	55317528	Exonic	KIR2DL4	p.E162K		56	missense	Tolerated	Benign			540514355		0	2
19	55317529	Exonic	KIR2DL4	p.E162G		58	missense	Tolerated	Benign			796093143		0	2
19	55317541	Exonic	KIR2DL4	p.L166P		73	missense	Tolerated	Benign			112694450		0	2
19	55330036	Exonic	KIR3DL1	p.V113M	2	99	missense	Damaging	Benign			643861		0	2
19	55331287	Exonic	KIR3DL1	p.G159W	2	99	missense	Damaging	Possibly Damaging			652641		0	2
19	55331362	Exonic	KIR3DL1	p.P184S	2	99	missense	Tolerated	Possibly Damaging			652741		0	2
19	55331372	Exonic	KIR3DL1	p.L187R	1	99	missense	Tolerated	Benign			660405		0	2
19	55344239	Exonic	KIR2DS4 (includes others)	p.I7S	1	99	missense					1130476		0	2
19	55358645	Exonic	KIR2DS4 (includes others)	p.P234S; p.P217S		99	missense					144486451		0	2
19	55358655	Exonic	KIR2DS4 (includes others)	p.Y220C; p.Y237C	2	99	missense					113664264		0	2
19	55358658	Exonic	KIR2DS4 (includes others)	p.M238T; p.M221T	1	99	missense					72489166		0	2
19	55358659	Exonic	KIR2DS4 (includes others)	p.M238I; p.M221I		99	missense					139340501		0	2
19	55363704	Exonic	KIR3DL2	p.A108T	3	99	missense	Tolerated	Benign			654686		0	2
19	55377265	Exonic	KIR3DL2	p.C319R; p.C336R		60	missense	Tolerated	Benign			796466301		0	2
19	55377280	Exonic	KIR3DL2	p.V324I; p.V341I		71	missense	Tolerated	Benign			796782943		0	2
19	55377319	Exonic	KIR3DL2	p.L354I; p.L337I		92	missense	Tolerated	Benign					0	2
19	55377325	Exonic	KIR3DL2	p.L339F; p.L356F		94	missense	Tolerated	Probably Damaging					0	2
19	55377340	Exonic	KIR3DL2	p.Y344H; p.Y361H	1	99	missense	Tolerated	Benign			2915987		0	2
19	55377343	Exonic	KIR3DL2	p.R362C; p.R345C		99	missense	Damaging	Possibly Damaging			138402445		0	2
19	55377348	Exonic	KIR3DL2	p.W346C; p.W363C		99	missense	Tolerated	Probably Damaging			150217832		0	2
19	55889485	Exonic	TMEM190	p.K150E		99	missense		Benign			116072392		0	2
19	58437754	Exonic	ZNF418	p.T514S; p.T600S; p.T620S; p.T599S		99	missense	Tolerated	Benign			200164600		0	2
20	2291680	Exonic	TGM3	p.H149N		99	missense	Tolerated	Benign					0	2
20	3651676	Exonic	ADAM33	p.C739*; p.C713*		99	stop gain							0	2
20	25062321	Exonic; ncRNA	VSX1	p.V138L		56	missense	Tolerated	Benign			111722263		0	2
20	30449420	Exonic; Intronic	DUSP15	p.L162W; p.L165W; p.L62W		99	missense	Damaging	Benign			184251613		0	2
20	33334718	Exonic	NCOA6	p.R936P		70	missense	Tolerated	Possibly Damaging					0	2
20	33334731	Exonic	NCOA6	p.T932P		17	missense	Tolerated	Benign			199979535		0	2
20	37230688	Exonic	ARHGAP40	p.R35C		31	missense					757902341		0	2
20	40045257	Exonic	CHD6	p.G2153S		99	missense	Tolerated	Benign			138675502		0	2
20	42164500	Exonic	L3MBTL1	p.S527P; p.S595P		99	missense	Tolerated	Benign					0	2
20	45865090	Exonic	ZMYND8	p.I880V; p.I900V; p.I921V; p.I828V; p.I819V; p.I794V; p.I632V; p.I874V; p.I926V; p.I875V; p.I946V		99	missense	Tolerated	Benign			771366882		0	2
20	47634040	Exonic	ARFGEF2	p.T1488S	3	99	missense	Tolerated	Benign			151221957		0	2
20	61834960	Exonic	YTHDF1	p.L111P		99	missense	Tolerated	Probably Damaging					0	2
20	61912683	Exonic	ARFGAP1	p.S110L; p.S170L; p.S223L		99	missense	Tolerated	Benign			769726600		0	2
20	62160896	Exonic; 3'UTR	PTK6	p.P450L	1	99	missense	Damaging	Benign			61736385		0	2
21	14982577	Exonic	LOC100288966/POTED	p.T10A		99	missense		Benign			373326718		0	2
21	15013735	Exonic	LOC100288966/POTED	p.M535V		99	missense	Tolerated	Benign			9980783		0	2
21	33687381	Exonic	URB1	p.I2222V		99	missense	Tolerated	Benign					0	2
21	37617637	Exonic	DOPEY2	p.T1120M		99	missense	Damaging	Possibly Damaging			181800611		0	2
21	46924374	Exonic	COL18A1	p.R1339S; p.R1104S; p.R924S		99	missense		Possibly Damaging			556346113		0	2
21	47581829	Splice Site	SPATC1L			99				Splice Site Loss				0	2
22	20127369	Exonic	ZDHHC8	p.V171M		99	missense	Damaging	Possibly Damaging			374648833		0	2
22	25425282	Exonic	KIAA1671	p.K439R	4	99	missense	Tolerated	Possibly Damaging			17667531		0	2
22	29537948	Exonic	KREMEN1	p.A426T; p.A409T		99	missense	Tolerated	Benign					0	2
22	31521708	Exonic; Intronic	INPP5J	p.R328Q; p.R261Q		99	missense	Tolerated				201044134		0	2
22	31737594	Intronic; Exonic	PATZ1	p.Q471K		77	missense		Possibly Damaging			745711896		0	2
22	36054997	Exonic	APOL6	p.T129M	2	99	missense	Tolerated	Benign			148655812		0	2
22	36661849	Exonic	APOL1	p.E323Q; p.E305Q; p.E339Q		99	missense	Tolerated	Probably Damaging			200395416		0	2
22	37420423	Exonic	MPST	p.G56V; p.G76V	2	99	missense	Damaging	Probably Damaging			201058049		0	2
22	38111897	Exonic	TRIOBP	p.T195I	1	99	missense	Damaging	Benign			143157673		0	2
22	38121757	Exonic	TRIOBP	p.I1065fs*148		99	frameshift					745914186	2		2
22	40814730	Exonic	MKL1	p.L521P; p.L606P; p.L571P		80	missense	Tolerated	Benign			943412611		0	2
22	42608952	Exonic	TCF20	p.R787T		99	missense	Tolerated	Probably Damaging					0	2
22	45309808	Exonic; ncRNA	PHF21B	p.P38L; p.P242L; p.P188L; p.P200L		99	missense	Tolerated	Benign			201312214		0	2
22	46929959	Exonic	CELSR1	p.Q1037K		99	missense	Damaging	Probably Damaging			562898241		0	2
22	46931882	Exonic	CELSR1	p.A396S		99	missense	Tolerated	Benign			761345110		0	2
22	50297608	Exonic	ALG12	p.R449W		99	missense	Tolerated	Benign			141814567		0	2
22	50894967	Exonic	SBF1	p.P1347Q		99	missense	Tolerated	Benign			750323488		0	2
22	50894968	Exonic	SBF1	p.P1347T		99	missense	Tolerated	Benign			758373154		0	2
22	50962057	Exonic; 3'UTR	SCO2; NCAPH2	p.R262C	1	99	missense	Damaging	Possibly Damaging			201174948		0	2
X	12904292	Exonic	TLR7	p.V222D	50	93	missense	Tolerated	Benign			55907843		0	2
X	34148877	Exonic	FAM47A	p.E507Q		99	missense	Tolerated	Benign			5973088		0	2
X	34148882	Exonic	FAM47A	p.R505H		71	missense	Tolerated	Benign			5973089		0	2
X	37312617	Exonic	PRRG1	p.P134A		99	missense	Damaging	Benign			145751381		0	2
X	48053566	Exonic	SSX5	p.Q134H; p.Q93H		37	missense	Damaging	Possibly Damaging					0	2
X	50147120	Exonic	DGKK	p.S335R		42	missense	Damaging	Benign					0	2
X	55172537	Exonic; Intronic; 3'UTR	FAM104B	p.R110*; p.R107*; p.R111*; p.R109*	2	99	stop gain					1047054		0	2
X	55172572	Exonic; Intronic; 3'UTR	FAM104B	p.T95I; p.T98I; p.T97I; p.T99I	1	99	missense	Tolerated				111573608		0	2
X	55172606	Exonic; Intronic; 3'UTR	FAM104B	p.P84S; p.P88S; p.P87S; p.P86S		82	missense	Damaging				113745415		0	2
X	55172645	Exonic; ncRNA; 3'UTR	FAM104B	p.D71N; p.D73N; p.D75N; p.D74N		99	missense	Tolerated	Benign			1047042		0	2
X	55172659	Exonic; ncRNA; 3'UTR	FAM104B	p.I70T; p.I66T; p.I69T; p.I68T		99	missense	Tolerated	Possibly Damaging			5018687		0	2
X	55172687	Exonic; ncRNA; 3'UTR	FAM104B	p.S61G; p.S59G; p.S60G; p.S57G	2	99	missense	Tolerated	Benign			1047037		0	2
X	55172708	Exonic; ncRNA; 3'UTR	FAM104B	p.I54L; p.I53L; p.I52L; p.I50L		99	missense	Tolerated	Benign			1047034		0	2
X	55172716	Exonic; ncRNA; 3'UTR	FAM104B	p.S51N; p.S49N; p.S50N; p.S47N		99	missense	Tolerated	Possibly Damaging			5018688		0	2
X	55185656	Exonic; ncRNA	FAM104B	p.R9I; p.R8I; p.R6I	2	99	missense	Damaging	Probably Damaging			867116961		0	2
X	70073098	Exonic	TEX11	p.A135A; p.A150A	7	57	synonymous			Splice Site Loss		147088100		0	2
X	100106245	Exonic	NOX1	p.Q255K; p.Q292K		48	missense	Tolerated	Benign					0	2
X	100177889	Exonic	XKRX	p.N166S		99	missense	Tolerated	Benign			146741999		0	2
X	103495163	Exonic	ESX1	p.P323T		89	missense	Tolerated	Benign			782371190		0	2
X	107169437	Exonic	MID2	p.R541W; p.R571W		78	missense	Damaging	Probably Damaging					0	2
X	130419322	Exonic	IGSF1	p.E157D; p.E166D		99	missense	Damaging	Benign			201255931		0	2
M	3505	Exonic	MT-ND1	p.T67A	11	99	missense					28358585		0	2
M	5046	Exonic	MT-ND2	p.V193I	5	99	missense					878927053		0	2
M	5460	Exonic	MT-ND2	p.A331T	18	78	missense					3021088		0	2
M	7142	Exonic	MT-CO1	p.H413Q		99	missense							0	2
M	8860	Exonic	MT-ATP6	p.T112A	33	-	missense					2001031
M	11719	Exonic	MT-ND4	p.G320G	14	-	synonymous					2853495
M	14766	Exonic	MT-CYB	p.T7I	19	-	missense					193302980; 527236041
M	15326	Exonic	MT-CYB	p.T194A	49	-	missense					2853508
M	15884	Exonic	MT-CYB	p.A380P	8	42	missense					527236195		0	2

## Sheet: NBL-S
Chromosome	Position	Gene Region	Gene Symbol	Protein Variant	Variant Findings	Sample Genotype Quality	Translation Impact	SIFT Function Prediction	PolyPhen-2 Function Prediction	Regulatory Site	Regulator	dbSNP ID	Custom: RPA	Custom: Dels	Custom: AN
1	957763	Exonic	AGRN	p.H128Q	1	99	missense		Probably Damaging			768527925		0	2
1	1229886	Exonic	ACAP3	p.R679C		99	missense	Damaging	Possibly Damaging					0	2
1	1244052	Promoter; ncRNA; Exonic	PUSL1; ACAP3	p.V10G	77	99	missense	Tolerated	Benign	ENCODE TFBS	EGR1; TBP; MAX; ETS1; USF1; THAP1; YY1; POLR2A; HEY1; SIN3A; MXI1; E2F1; E2F6; TAF1			0	2
1	1684350	Exonic	NADK	p.E590dup; p.E445dup; p.E413dup	12	99	in-frame					765479702	9		2
1	2435726	Exonic; 3'UTR	PLCH2	p.R1109W		99	missense	Damaging	Benign			745374755		0	2
1	5965725	ncRNA; Exonic	NPHP4	p.H65R; p.H64R; p.H577R	1	99	missense	Damaging	Probably Damaging			372198590		0	2
1	26516002	Promoter; Exonic	CNKSR1; CATSPER4	p.L702fs; p.L444fs; p.L709fs	1	99	frameshift			Promoter Loss; ENCODE TFBS	NR4A2; INSM1; CREB1; NR2C2; Pax2	760646139			2
1	43898045	Exonic	SZT2	p.E1736K	1	99	missense		Benign			143185010		0	2
1	50162959	Intronic; Exonic	AGBL4	p.R103T		99	missense					201935316		0	2
1	52520722	Promoter; Exonic; ncRNA	TXNDC12; BTF3L4	p.S16T	48	99	missense	Tolerated	Benign	Promoter Loss; ENCODE TFBS	CCNT2; POLR2A; HEY1; MYC; FEV; HNF4A; IRF1; HMGN3; E2F6; GATA1; ELK1; TAF1	202002637		0	2
1	52821105	Exonic	CC2D1B	p.S735N; p.S741N		99	missense	Tolerated	Benign			377556369		0	2
1	53541610	Exonic	PODN	p.Y231C; p.Y212C	2	99	missense	Damaging	Possibly Damaging					0	2
1	67266798	Exonic	INSL5	p.T36I		99	missense	Damaging	Possibly Damaging			149194547		0	2
1	68955256	Exonic	DEPDC1	p.R117Q		98	missense	Tolerated	Benign			187939587		0	2
1	86848623	Exonic	ODF2L	p.Q166H		99	missense	Tolerated	Benign					0	2
1	87041255	ncRNA; Exonic	CLCA4	p.V642I		99	missense	Tolerated	Possibly Damaging			201382001		0	2
1	89661089	Exonic	GBP4	p.T85M	1	99	missense	Damaging	Probably Damaging			202024271		0	2
1	103381192	Exonic; ncRNA	COL11A1	p.V1155L; p.V1232L; p.V1271L; p.V1283L	4	99	missense	Tolerated	Benign			150669855		0	2
1	108322087	Exonic	VAV3	p.R117*	2	99	stop gain							0	2
1	113252862	Exonic	PPM1J	p.P481T		99	missense	Tolerated	Possibly Damaging					0	2
1	115266611	Exonic	CSDE1	p.T558S; p.T635S; p.T589S; p.T604S		99	missense	Tolerated	Benign			763990768		0	2
1	117142583	Exonic	IGSF3	p.E670V; p.E690V		99	missense	Tolerated	Probably Damaging			74624405		0	2
1	117142700	Exonic	IGSF3	p.S631I; p.S651I	6	99	missense	Tolerated	Possibly Damaging			75947003		0	2
1	117142736	Exonic	IGSF3	p.I639T; p.I619T	4	99	missense	Damaging	Benign			75067537		0	2
1	117142868	Exonic	IGSF3	p.W595*; p.W575*	2	99	stop gain					61730489		0	2
1	117142869	Exonic	IGSF3	p.W595R; p.W575R	4	99	missense	Activating	Benign			78806598		0	2
1	117146504	Exonic	IGSF3	p.R476C; p.R456C		99	missense	Damaging	Probably Damaging			61786577		0	2
1	117146563	Exonic	IGSF3	p.T436M; p.T456M	2	99	missense	Tolerated	Benign			61786578		0	2
1	117146585	Exonic	IGSF3	p.R429C; p.R449C	6	99	missense	Tolerated	Possibly Damaging			968366784		0	2
1	117146592	Exonic	IGSF3	p.E446D; p.E426D	2	99	missense	Tolerated	Benign			532709767		0	2
1	117146629	Exonic	IGSF3	p.E434G; p.E414G		99	missense	Tolerated	Benign					0	2
1	117150617	Exonic	IGSF3	p.I390T		99	missense	Tolerated	Benign			61786588		0	2
1	117150736	Exonic	IGSF3	p.K350N		99	missense	Tolerated	Benign			61786589		0	2
1	117156459	Exonic	IGSF3	p.D254N	3	99	missense	Damaging	Probably Damaging			61786651		0	2
1	117156584	Exonic	IGSF3	p.Q212R	2	99	missense	Damaging	Possibly Damaging			143106517		0	2
1	117156585	Exonic	IGSF3	p.Q212*	2	99	stop gain					139013364		0	2
1	117156600	Exonic	IGSF3	p.S207G		88	missense	Activating	Benign			547741844		0	2
1	120458982	Exonic	NOTCH2	p.K2121N	4	99	missense	Tolerated	Possibly Damaging			144047610		0	2
1	146684060	Intronic; Exonic	FMO5; CHD1L	p.Y177*		99	stop gain					200936105		0	2
1	152084549	Exonic	TCHH	p.Q382E	4	64	missense	Tolerated	Benign					0	2
1	152086508	Exonic	TCHH	p.Q17K		99	missense		Probably Damaging			372905932		0	2
1	152129100	Exonic	RPTN	p.G159S		99	missense	Tolerated	Benign			200003389		0	2
1	152129115	Exonic	RPTN	p.R154G		99	missense	Damaging	Benign			113327860		0	2
1	152278770	Exonic	FLG	p.H2864Q	1	56	missense		Benign					0	2
1	152278771	Exonic	FLG	p.H2864R	1	99	missense		Benign					0	2
1	152278772	Exonic	FLG	p.H2864Y	1	61	missense		Benign					0	2
1	152284576	Promoter; Exonic	FLG; FLG-AS1	p.G929V		99	missense		Possibly Damaging			143382793		0	2
1	152284605	Promoter; Exonic	FLG; FLG-AS1	p.H919Q	1	99	missense		Benign	Promoter Loss	NFE2L1::MafG	773570353		0	2
1	152284606	Promoter; Exonic	FLG; FLG-AS1	p.H919R	1	99	missense		Benign	Promoter Loss	NFE2L1::MafG			0	2
1	152284607	Promoter; Exonic	FLG; FLG-AS1	p.H919Y	1	99	missense		Benign	Promoter Loss	NFE2L1::MafG	749754687		0	2
1	152777755	Exonic	LCE1C	p.C67F; p.C37F		99	missense	Damaging	Possibly Damaging			146157684		0	2
1	152884014	Exonic	IVL	p.P581S		99	missense	Damaging	Probably Damaging					0	2
1	154401780	Exonic	IL6R	p.P65L	1	99	missense	Tolerated	Benign			78133617		0	2
1	164818635	Exonic; 3'UTR	PBX1	p.P420L		99	missense					767564399		0	2
1	175046652	Exonic	TNN	p.C33Y		99	missense	Damaging	Probably Damaging			199897051		0	2
1	175331822	Exonic	TNR	p.R944P; p.R611P		99	missense	Tolerated	Benign			61731107		0	2
1	177001970	Exonic	ASTN1	p.L163V		99	missense	Tolerated	Probably Damaging					0	2
1	197072106	Intronic; Exonic	ASPM	p.N2092I	1	99	missense	Tolerated	Benign			144574871		0	2
1	201016295	Exonic	CACNA1S	p.R1539H		99	missense	Damaging	Probably Damaging			774256022		0	2
1	201356006	Exonic	LAD1	p.L161F		99	missense	Tolerated	Possibly Damaging			148439940		0	2
1	204106341	Exonic	ETNK2	p.R302Q; p.R124Q; p.R261Q	1	99	missense	Tolerated	Benign			200305922		0	2
1	205498454	Exonic	CDK18	p.T391fs*13; p.T361fs*13		99	frameshift					759181728	5		2
1	205628442	Exonic	SLC45A3	p.A528T		99	missense	Tolerated	Benign			151018622		0	2
1	207874928	Exonic	CR1L	p.H431Q		99	missense	Tolerated	Benign			142755507		0	2
1	214819839	Exonic	CENPF	p.R2309H	1	99	missense	Tolerated				145858780		0	2
1	220275887	Exonic	IARS2	p.R267H		99	missense	Tolerated	Benign			377432411		0	2
1	225394812	Exonic	DNAH14	p.R2088H		99	missense	Tolerated	Benign			191968010		0	2
1	227842950	ncRNA; Exonic	ZNF678	p.C388W		51	missense							0	2
1	227842956	ncRNA; Exonic	ZNF678	p.H390Q		55	missense					140492602		0	2
1	227842961	ncRNA; Exonic	ZNF678	p.S392T		60	missense					201996602		0	2
1	227842964	ncRNA; Exonic	ZNF678	p.S393N		70	missense					200072809		0	2
1	227842973	ncRNA; Exonic	ZNF678	p.R396K		99	missense					201014624		0	2
1	247655129	Exonic	OR2W5	p.A234T	1	99	missense		Benign			775548523		0	2
1	248059678	Exonic	OR2W3	p.A264P		99	missense	Damaging	Benign					0	2
2	9593064	Exonic	CPSF3	p.K477R; p.K436R; p.K334R; p.K473R		99	missense	Tolerated	Benign			1128215		0	2
2	15698736	ncRNA; Exonic	NBAS	p.G47D		86	missense		Benign			556940270		0	2
2	15701403	ncRNA; Exonic	NBAS	p.A9V	76	99	missense		Benign	ENCODE TFBS	TCF7L2; ZNF263; HDAC2; CEBPB; TBP; ZBTB33; GTF2F1; NFKB1; USF1; FOSL2; YY1; ELF1; REST; POLR2A; HEY1; SIN3A; SIX5; MYC; RAD21; EP300; TAF1	541771140		0	2
2	26457152	Exonic	HADHA	p.K129R		99	missense	Tolerated	Benign			769625802		0	2
2	38178725	Exonic; Intronic	RMDN2	p.R123C		99	missense		Benign			140287039		0	2
2	43452633	Promoter; Exonic	LINC01126; ZFP36L2	p.P104S	24	99	missense	Tolerated	Benign	Promoter Loss; ENCODE TFBS	POLR2A; TFAP2A	766192576		0	2
2	71376471	Exonic	MPHOSPH10	p.R595Q	11	99	missense	Tolerated	Probably Damaging			115361918		0	2
2	85570396	Exonic	RETSAT	p.S601fs*2		99	frameshift					71327684; 745907633	2		2
2	105959482	Intronic; Exonic	C2orf49	p.S148R		99	missense	Tolerated	Benign			759596430		0	2
2	135988362	Exonic	ZRANB3	p.T105A; p.T559A		99	missense	Tolerated	Benign					0	2
2	159033040	Exonic	CCDC148	p.E395G; p.E541G		92	missense	Damaging	Probably Damaging			760832124		0	2
2	170350279	Exonic	BBS5	p.N184S	40	73	missense	Damaging	Probably Damaging			137853921		0	2
2	172182387	Exonic; ncRNA; 3'UTR	METTL8	p.R283*; p.R381*; p.R333*; p.R288*	1	60	stop gain					771915673		0	2
2	172379071	Intronic; Exonic	CYBRD1	p.Y6H	24	99	missense	Tolerated	Possibly Damaging	ENCODE TFBS	YY1; CCNT2; POLR2A; GATA1	749449959		0	2
2	179312235	5'UTR; Exonic	PRKRA	p.I80T; p.I105T; p.I94T		99	missense	Tolerated	Benign			79211948		0	2
2	179407152	Exonic	TTN	p.R23571P; p.R29876P; p.R32444P; p.R23504P; p.R30803P; p.R23379P	3	99	missense		Probably Damaging			184922462		0	2
2	179586756	Exonic; Intronic	TTN	p.R7545Q; p.R7228Q; p.R6301Q	20	99	missense					72648969		0	2
2	190541788	Exonic	ANKAR	p.K191T		99	missense	Damaging				141582205		0	2
2	190660586	Exonic; Intronic; 5'UTR; ncRNA	PMS1	p.T75I	5	99	missense	Damaging	Probably Damaging			61756360		0	2
2	191792077	Exonic	GLS	p.A432S		99	missense	Tolerated	Probably Damaging			140284772		0	2
2	196681542	Exonic	DNAH7	p.E3191Q		99	missense		Benign			146529976		0	2
2	206166349	Exonic	PARD3B	p.K852Q; p.K783Q; p.K790Q	1	99	missense	Damaging	Probably Damaging			747411305		0	2
2	215595159	Exonic; ncRNA	BARD1	p.R146R; p.R640R; p.R659R; p.R189R; p.R208R	18	99	synonymous					147215925		0	2
2	217124214	Exonic	MARCH4	p.A352T		99	missense	Tolerated	Benign			143338970		0	2
2	238280543	Exonic	COL6A3	p.A966T; p.A1373T; p.A1167T; p.A766T	6	99	missense	Tolerated	Benign			112181324		0	2
3	4354972	Exonic; Intronic	SETMAR	p.H183N		99	missense	Tolerated	Benign			755465782		0	2
3	24231796	Exonic	THRB	p.K18Q		99	missense		Benign			141960389		0	2
3	35833993	Exonic	ARPP21	p.V719I; p.V699I; p.V718I		99	missense	Tolerated	Benign			144587268		0	2
3	42251577	Exonic; Intronic	TRAK1	p.E638_E640dup; p.E696_E698dup; p.E622_E624dup		99	in-frame						11		2
3	43122289	Exonic	POMGNT2	p.K212R		99	missense	Tolerated	Benign			141665095		0	2
3	47458897	Exonic	SCAP	p.G956V; p.G700V		99	missense	Damaging	Benign			368667083		0	2
3	49200749	Exonic	CCDC71	p.K298R		99	missense	Tolerated	Benign					0	2
3	49201331	Exonic	CCDC71	p.R104Q		99	missense	Tolerated	Benign			778252386		0	2
3	49936626	Intronic; ncRNA; Exonic	MST1R	p.S434L	1	99	missense	Tolerated	Benign			2230591		0	2
3	52556168	Exonic	STAB1	p.S2129R		99	missense	Damaging	Possibly Damaging			566837633		0	2
3	53834350	Exonic	CACNA1D	p.E1651D; p.E1666D; p.E1686D		99	missense	Tolerated	Benign			368500737		0	2
3	53905480	Exonic	ACTR8	p.I449T		99	missense	Tolerated	Benign			140892263		0	2
3	58090893	Exonic	FLNB	p.R566Q	7	99	missense	Tolerated	Benign			150747960		0	2
3	75714298	Exonic	FRG2C	p.Q93R	2	99	missense	Tolerated	Benign			74714110		0	2
3	75714337	Exonic	FRG2C	p.I106S	2	99	missense	Activating	Benign			73840323		0	2
3	75714345	Exonic	FRG2C	p.D109Y	1	99	missense	Damaging	Benign			73840324		0	2
3	75714702	Exonic	FRG2C	p.N120S	2	99	missense	Tolerated	Benign			62247157		0	2
3	75714765	Exonic	FRG2C	p.T141I		99	missense	Tolerated	Possibly Damaging					0	2
3	75714771	Exonic	FRG2C	p.D143G		99	missense	Tolerated	Probably Damaging					0	2
3	75714788	Exonic	FRG2C	p.S149R		99	missense	Tolerated	Benign					0	2
3	75714807	Exonic	FRG2C	p.G155E	2	99	missense	Damaging	Probably Damaging			62247158		0	2
3	75714809	Exonic	FRG2C	p.R156C	2	99	missense	Damaging	Benign			77371781		0	2
3	75714819	Exonic	FRG2C	p.R159Q	2	99	missense	Tolerated	Benign			74497996		0	2
3	75714831	Exonic	FRG2C	p.R163Q	2	99	missense	Tolerated	Benign			138192454		0	2
3	75714840	Exonic	FRG2C	p.E166G		99	missense	Tolerated	Benign					0	2
3	75714843	Exonic	FRG2C	p.V167D		99	missense	Tolerated	Benign					0	2
3	75714917	Exonic	FRG2C	p.A192T	1	99	missense	Tolerated	Benign			75138472		0	2
3	75714929	Exonic	FRG2C	p.A196T	3	99	missense	Tolerated	Possibly Damaging					0	2
3	75714950	Exonic	FRG2C	p.L203M	4	99	missense	Tolerated	Probably Damaging			73840338		0	2
3	75714971	Exonic	FRG2C	p.L210M	1	99	missense	Tolerated	Possibly Damaging			13096122		0	2
3	75715099	Exonic	FRG2C	p.D252E		99	missense	Tolerated	Benign			2118760		0	2
3	75715118	Exonic	FRG2C	p.A259T	1	99	missense		Benign			73840339		0	2
3	75715124	Exonic	FRG2C	p.P261S	1	99	missense		Probably Damaging			72503535		0	2
3	75715173	Exonic	FRG2C	p.A277V		99	missense		Probably Damaging					0	2
3	75715181	Exonic	FRG2C	p.G280R	1	99	missense		Probably Damaging					0	2
3	75779602	Exonic; 3'UTR	ZNF717	p.*799S		99	stop loss							0	2
3	75779680	Exonic; 3'UTR	ZNF717	p.M773T		99	missense					78431785		0	2
3	75779719	Exonic; 3'UTR	ZNF717	p.D760G		99	missense					78030541		0	2
3	75779762	Exonic; 3'UTR	ZNF717	p.L746I		99	missense					73841587		0	2
3	75779769	Exonic	ZNF717	p.V114L; p.V107L; p.R743S	1	99	missense			Splice Site Loss		72503549		0	2
3	75781243	Exonic	ZNF717	p.I103V; p.V732V; p.I96V	1	99	missense; synonymous	Tolerated				62250085		0	2
3	75781257	Exonic	ZNF717	p.Q91P; p.Q98P; p.K728Q		99	missense	Tolerated				62250086		0	2
3	75781272	Exonic	ZNF717	p.V723L; p.G93V; p.G86V		99	missense	Tolerated		Splice Site Loss		79724453		0	2
3	75786132	Promoter; Exonic; Intronic	ZNF717	p.Q881R; p.Q831R		99	missense	Tolerated	Benign	Promoter Loss	TFAP2A; Hand1::Tcfe2a; NFIC	75085872		0	2
3	75786163	Promoter; Exonic; Intronic	ZNF717	p.E821K; p.E871K		99	missense	Tolerated	Benign	Promoter Loss	Hltf; FOXC1			0	2
3	75786211	Promoter; Exonic; Intronic	ZNF717	p.S805P; p.S855P		99	missense	Damaging	Benign	Promoter Loss	Pax2	77715040		0	2
3	75786225	Promoter; Exonic; Intronic	ZNF717	p.T800I; p.T850I	1	99	missense	Tolerated	Benign	Promoter Loss	HNF1B; SPI1	76757483		0	2
3	75786243	Promoter; Exonic; Intronic	ZNF717	p.C844Y; p.C794Y	1	99	missense	Damaging	Probably Damaging	Promoter Loss	Pdx1; FOXC1; GATA2; Hltf	139633377		0	2
3	75786245	Promoter; Exonic; Intronic	ZNF717	p.R793S; p.R843S		99	missense	Damaging	Benign	Promoter Loss	GATA2; Hltf; FOXC1	149660902		0	2
3	75786256	Promoter; Exonic; Intronic	ZNF717	p.K840*; p.K790*	1	99	stop gain			Promoter Loss	REL; NFATC2; NF-kappaB; ETS1; RELA	113251431		0	2
3	75786261	Promoter; Exonic; Intronic	ZNF717	p.G788E; p.G838E	3	99	missense	Damaging	Possibly Damaging	Promoter Loss	SPIB; REL; EBF1; NFATC2; NF-kappaB; MZF1_1-4; ETS1; RELA	78738705		0	2
3	75786278	Promoter; Exonic; Intronic	ZNF717	p.H832Q; p.H782Q	1	99	missense	Damaging	Possibly Damaging	Promoter Loss	GATA2; FOXC1	79811623		0	2
3	75786288	Promoter; Exonic; Intronic	ZNF717	p.L779P; p.L829P	2	99	missense	Damaging	Probably Damaging	Promoter Loss	FOXC1	76707683		0	2
3	75786298	Promoter; Exonic; Intronic	ZNF717	p.K826E; p.K776E	1	99	missense	Tolerated	Benign			76137150		0	2
3	75786315	Promoter; Exonic; Intronic	ZNF717	p.E818_R820del; p.E768_R770del	4	99	in-frame			Promoter Loss	NFATC2; ETS1; FOXC1				2
3	75786354	Promoter; Exonic; Intronic	ZNF717	p.T757I; p.T807I		99	missense	Activating	Benign			77045598		0	2
3	75786355	Promoter; Exonic; Intronic	ZNF717	p.T807S; p.T757S	1	99	missense	Damaging	Benign			80256387		0	2
3	75786379	Promoter; Exonic; Intronic	ZNF717	p.T749A; p.T799A		99	missense	Tolerated	Benign			80170761		0	2
3	75786501	Promoter; Exonic; Intronic	ZNF717	p.Y708F; p.Y758F	1	99	missense	Tolerated	Benign	Promoter Loss	Hltf	372539402		0	2
3	75786518	Promoter; Exonic; Intronic	ZNF717	p.H752Q; p.H702Q		99	missense	Damaging	Probably Damaging	Promoter Loss	YY1	113078821		0	2
3	75786597	Promoter; Exonic; Intronic	ZNF717	p.R726Q; p.R676Q	1	53	missense	Tolerated	Benign	Promoter Loss	MZF1_1-4; USF1	76585055		0	2
3	75786607	Promoter; Exonic; Intronic; Splice Site	ZNF717	p.V673I; p.V723I	3	57	missense	Tolerated	Benign	Splice Site Loss; Promoter Loss	FOXC1	113494751		0	2
3	75786628	Promoter; Exonic; Intronic	ZNF717	p.Q716E; p.Q666E	2	99	missense	Tolerated	Benign	Promoter Loss	Hltf	3009023		0	2
3	75786670	Promoter; Exonic; Intronic	ZNF717	p.P702S; p.P652S		99	missense	Damaging	Benign	Promoter Loss	REL; NF-kappaB; RELA	80089603		0	2
3	75786916	Promoter; Exonic; Intronic	ZNF717	p.E570*; p.E620*		99	stop gain			Promoter Loss	Hltf; FOXC1	78906544		0	2
3	75786919	Promoter; Exonic; Intronic	ZNF717	p.Y569N; p.Y619N		99	missense	Damaging	Probably Damaging	Promoter Loss	Hltf	77101176		0	2
3	75786942	Promoter; Exonic; Intronic	ZNF717	p.R561I; p.R611I		99	missense	Damaging	Benign			2918517		0	2
3	75786991	Promoter; Exonic; Intronic	ZNF717	p.E545K; p.E595K		99	missense	Damaging	Possibly Damaging	Promoter Loss	Pdx1	76496075		0	2
3	75787015	Promoter; Exonic; Intronic	ZNF717	p.G537S; p.G587S		99	missense	Damaging	Probably Damaging	Promoter Loss	NFIC	76263679		0	2
3	75787032	Promoter; Exonic; Intronic	ZNF717	p.H531R; p.H581R	6	99	missense	Damaging	Benign	Promoter Loss	GATA2; FOXC1	76729736		0	2
3	75787159	Promoter; Exonic; Intronic	ZNF717	p.E489K; p.E539K		99	missense	Tolerated	Benign			77322475		0	2
3	75787204	Promoter; Exonic; Intronic	ZNF717	p.V474F; p.V524F		99	missense	Tolerated	Benign	Promoter Loss	Sox17			0	2
3	75787240	Promoter; Exonic; Intronic	ZNF717	p.C512R; p.C462R		57	missense	Damaging	Probably Damaging			76111663		0	2
3	75787305	Promoter; Exonic; Intronic	ZNF717	p.R440H; p.R490H		99	missense	Tolerated	Benign	Promoter Loss	ELK4; AP1; FOXC1	77389541		0	2
3	75787353	Promoter; Exonic; Intronic	ZNF717	p.T424I; p.T474I		99	missense	Damaging	Benign	Promoter Loss	EBF1; HNF1B	79406015		0	2
3	75787405	Promoter; Exonic; Intronic	ZNF717	p.G457R; p.G407R		99	missense	Damaging	Possibly Damaging	Promoter Loss	REL; SPIB; NFATC2; ETS1; ZNF354C	73843014		0	2
3	75787416	Promoter; Exonic; Intronic	ZNF717	p.C453Y; p.C403Y		99	missense	Damaging	Probably Damaging	Promoter Loss	Pdx1; FOXC1	10442977		0	2
3	75787464	Exonic; microRNA; Intronic	ZNF717	p.R387K; p.R437K	1	99	missense	Tolerated	Benign	microRNA		74861398		0	2
3	75787476	Exonic; microRNA; Intronic	ZNF717	p.S433N; p.S383N		99	missense	Tolerated	Benign	microRNA		113228636		0	2
3	75787516	Exonic; Intronic	ZNF717	p.E370Q; p.E420Q	1	99	missense	Damaging	Possibly Damaging			79870536		0	2
3	75787519	Exonic; Intronic	ZNF717	p.G419W; p.G369W	1	99	missense	Damaging	Probably Damaging					0	2
3	75787646	Exonic; Intronic	ZNF717	p.F326fs*3; p.F376fs*3	7	99	frameshift					67579270	4		2
3	75787726	Exonic; Intronic	ZNF717	p.R300C; p.R350C	1	99	missense	Tolerated	Possibly Damaging			1962893		0	2
3	75787729	Exonic; Intronic	ZNF717	p.R299C; p.R349C		99	missense	Tolerated	Benign			373583704		0	2
3	75787732	Exonic; Intronic	ZNF717	p.F348V; p.F298V		99	missense	Damaging	Possibly Damaging			74776730		0	2
3	75787927	Exonic; Intronic	ZNF717	p.Y283H; p.Y233H		99	missense	Damaging	Benign			75388892		0	2
3	75787962	Exonic; Intronic	ZNF717	p.T221S; p.T271S	1	99	missense	Tolerated	Benign			79540623		0	2
3	75787996	Exonic; Intronic	ZNF717	p.G210R; p.G260R	1	99	missense	Tolerated	Possibly Damaging			78640256		0	2
3	75788010	Exonic; Intronic	ZNF717	p.V205G; p.V255G	1	99	missense	Tolerated	Benign			3009006		0	2
3	75788023	Exonic; Intronic	ZNF717	p.V201I; p.V251I	1	99	missense	Tolerated	Benign			76889571		0	2
3	75788028	Exonic; Intronic	ZNF717	p.S249*; p.S199*		99	stop gain					77971486		0	2
3	75788068	Exonic; Intronic	ZNF717	p.F186V; p.F236V	1	99	missense	Tolerated	Benign			74357986		0	2
3	75788088	Exonic; Intronic	ZNF717	p.R229K; p.R179K		90	missense	Tolerated	Benign			77856895		0	2
3	75788115	Exonic; Intronic	ZNF717	p.T170M; p.T220M	1	99	missense	Tolerated	Benign			62246570		0	2
3	75788130	Exonic; Intronic	ZNF717	p.G215V; p.G165V		99	missense	Damaging	Benign			113708852		0	2
3	75788150	Exonic; Intronic	ZNF717	p.Q160fs*3; p.Q210fs*3	3	99	frameshift					143871834	1		2
3	75788152	Exonic; Intronic	ZNF717	p.T208P; p.T158P	1	99	missense	Activating	Benign			76179262		0	2
3	75788158	Exonic; Intronic	ZNF717	p.L156V; p.L206V		99	missense	Damaging	Benign			3009004		0	2
3	75788199	Exonic; Intronic	ZNF717	p.H192R; p.H142R		99	missense	Tolerated	Benign			77110669		0	2
3	75788226	Exonic; Intronic	ZNF717	p.C133F; p.C183F		99	missense	Damaging	Benign			74816619		0	2
3	75788230	Exonic; Intronic	ZNF717	p.V182I; p.V132I		99	missense	Tolerated	Benign			913047138		0	2
3	75788245	Exonic; Intronic	ZNF717	p.G127R; p.G177R	3	99	missense	Tolerated	Possibly Damaging			79835104		0	2
3	75788273	Exonic; Intronic	ZNF717	p.F167L; p.F117L		99	missense	Tolerated	Benign			77301061		0	2
3	75788281	Exonic; Intronic	ZNF717	p.M115V; p.M165V	2	99	missense	Tolerated	Benign			76243986		0	2
3	75788292	Exonic; Intronic	ZNF717	p.D111V; p.D161V	2	99	missense	Tolerated	Benign			73843015		0	2
3	75788314	Exonic; Intronic	ZNF717	p.M104V; p.M154V	1	99	missense	Tolerated	Benign			79381924		0	2
3	75788316	Exonic; Intronic	ZNF717	p.G103E; p.G153E		99	missense	Tolerated	Possibly Damaging			79165653		0	2
3	75788366	Exonic; Intronic	ZNF717	p.L86F; p.L136F	1	99	missense	Tolerated	Benign			80085410		0	2
3	75788376	Exonic; Intronic	ZNF717	p.T133R; p.T83R		83	missense	Tolerated	Benign			76943640		0	2
3	75788434	Exonic; Intronic	ZNF717	p.Q64K; p.Q114K		99	missense	Tolerated	Benign			4011155		0	2
3	75788484	Exonic; Intronic	ZNF717	p.I47T; p.I97T		73	missense	Tolerated	Benign			74485599		0	2
3	75790444	Exonic	ZNF717	p.P37L; p.P80L; p.P87L		99	missense	Tolerated	Benign			1971517		0	2
3	75790447	Exonic	ZNF717	p.T86I; p.T36I; p.T79I		99	missense	Tolerated	Benign			76526276		0	2
3	75790466	Exonic	ZNF717	p.P30T; p.P73T; p.P80T		99	missense	Damaging	Benign			78571006		0	2
3	75790513	Exonic	ZNF717	p.Y64C; p.Y14C; p.Y57C	1	99	missense	Tolerated	Benign			2918519		0	2
3	75790516	Exonic	ZNF717	p.H13L; p.H56L; p.H63L		99	missense	Tolerated	Benign			201105907		0	2
3	75790791	Exonic	ZNF717	p.L52V; p.L2V; p.L45V		99	missense	Damaging	Possibly Damaging			72503552		0	2
3	75790792	Exonic	ZNF717	p.M44I; p.M51I; p.M1I		99	missense; start loss	Tolerated	Benign			78870385		0	2
3	75790837	Exonic; 5'UTR	ZNF717	p.W36C; p.W29C		99	missense	Damaging	Probably Damaging			75811170		0	2
3	77595608	Exonic; 5'UTR	ROBO2	p.S368G; p.S356G; p.S352G		99	missense	Damaging	Probably Damaging			199529182		0	2
3	96533579	Exonic	EPHA6	p.P38A	1	65	missense		Benign	ENCODE TFBS	POLR2A			0	2
3	122287775	Exonic	DTX3L	p.T280I	1	99	missense	Tolerated	Benign			150765058		0	2
3	123332971	Exonic	MYLK	p.G1733E; p.G149E; p.G148E; p.G1789E; p.G1858E; p.G1909E; p.G1840E		99	missense		Benign			765548705		0	2
3	123695782	5'UTR; Exonic	ROPN1	p.R55G		99	missense	Damaging	Benign			765326815		0	2
3	125855674	ncRNA; Exonic	ALDH1L1	p.I325T; p.I436T; p.I426T		99	missense	Damaging	Possibly Damaging			183204130		0	2
3	126194635	ncRNA; Exonic	ZXDC	p.R25P	46	99	missense		Possibly Damaging	ENCODE TFBS	YY1; TFAP2C; TBP; POLR2A; HEY1; E2F1; TAF1			0	2
3	126236504	Exonic	UROC1	p.R20Q	1	99	missense	Tolerated	Benign			184621973		0	2
3	183950995	Promoter; Exonic	VWA5B2	p.R114G		99	missense	Damaging	Benign	Promoter Loss	Zfx	73884899		0	2
3	183957770	Promoter; Exonic	VWA5B2	p.R896W; p.R678W		99	missense	Damaging	Possibly Damaging	Promoter Loss	RUNX1	58721077		0	2
3	184007447	Exonic	ECE2	p.M469V; p.M498V; p.M616V; p.M544V		99	missense	Tolerated	Benign			141024211		0	2
3	184045222	Exonic	EIF4G1	p.R1052H; p.R1129H; p.R1217H; p.R1216H; p.R1223H; p.R1176H; p.R1021H	3	99	missense	Damaging	Possibly Damaging			34086109		0	2
3	194150823	Exonic	ATP13A3	p.S919A		99	missense	Tolerated	Benign			200408820		0	2
3	195507982	Intronic; Exonic	MUC4	p.H3490P		49	missense	Tolerated				757671347		0	2
3	195508108	Intronic; Exonic	MUC4	p.S3448L		99	missense	Damaging				148923966; 1011519559		0	2
3	195509918	Intronic; Exonic	MUC4	p.H2845D	1	99	missense	Tolerated				200091411		0	2
3	195509954	Intronic; Exonic	MUC4	p.L2833V		99	missense	Tolerated				200768723; 1013079528		0	2
3	195511211	Intronic; Exonic	MUC4	p.A2414T		99	missense	Tolerated	Benign			200964957		0	2
3	195511262	Intronic; Exonic	MUC4	p.D2397H		99	missense	Tolerated	Benign			779985296		0	2
3	195511268	Intronic; Exonic	MUC4	p.T2395S		70	missense	Tolerated	Benign			781750692		0	2
3	195511283	Intronic; Exonic	MUC4	p.A2390P	2	99	missense	Tolerated	Benign			773861453		0	2
3	195511285	Intronic; Exonic	MUC4	p.D2389G		99	missense	Tolerated	Benign			796683388		0	2
3	195511286	Intronic; Exonic	MUC4	p.D2389N	1	99	missense	Tolerated	Benign			772021468		0	2
3	195513846	Intronic; Exonic	MUC4	p.M1535I		68	missense	Tolerated	Benign			200981553		0	2
3	195513847	Intronic; Exonic	MUC4	p.M1535T	3	66	missense	Activating	Benign			200019432		0	2
3	195514862	Intronic; Exonic	MUC4	p.H1197D		31	missense	Tolerated	Benign			764889254		0	2
3	195514874	Intronic; Exonic	MUC4	p.A1193S	2	63	missense	Tolerated	Benign					0	2
4	367142	Intronic; Exonic	ZNF141	p.T230A; p.T306A		99	missense	Tolerated	Benign			539002588		0	2
4	7043843	Promoter; Exonic	TADA2B; CCDC96	p.A275S		99	missense	Tolerated	Benign	Promoter Loss	TFAP2A; Zfx	200732240		0	2
4	10445794	Exonic	ZNF518B	p.S720Y		99	missense	Damaging	Benign			144356708		0	2
4	38990497	Exonic	TMEM156	p.G238V		99	missense	Damaging	Benign					0	2
4	39850581	Exonic	PDS5A	p.T1077A		99	missense		Benign					0	2
4	41748020	Exonic	PHOX2B	p.A254_A260del	3	99	in-frame					772448418			2
4	44719244	ncRNA; Exonic	GNPDA2	p.I29V; p.I65V; p.I99V		99	missense	Tolerated	Possibly Damaging					0	2
4	54292088	Exonic	FIP1L1	p.R310G; p.R325G; p.R251G		99	missense	Tolerated	Possibly Damaging					0	2
4	72631194	Exonic	GC	p.E143A; p.E162A		99	missense	Damaging	Probably Damaging			201967659		0	2
4	72631195	Exonic	GC	p.E162*; p.E143*		99	stop gain					201577904		0	2
4	77288844	Exonic	CCDC158	p.R478H		99	missense	Tolerated	Possibly Damaging			561723655		0	2
4	85701350	Exonic	WDFY3	p.G1426R		99	missense	Tolerated	Probably Damaging					0	2
4	89358080	Exonic	HERC6	p.D814A; p.D778A		99	missense	Tolerated	Benign			77703113		0	2
4	106863737	Exonic	NPNT	p.T376N; p.T363N; p.T346N		99	missense	Tolerated	Benign					0	2
4	123797480	Exonic	FGF2	p.K194N		99	missense		Possibly Damaging			148587537		0	2
4	123843669	Promoter; Exonic; Intronic	SPATA5; NUDT6	p.P20L	62	99	missense		Benign	Promoter Loss; ENCODE TFBS	TFAP2A; FOXC1; TBP; CCNT2; Zfx; YY1; POLR2A; HEY1; MYC; E2F1; HMGN3; GABPA; TAF1	201756886		0	2
4	129012555	Exonic; Intronic; ncRNA	LARP1B	p.P186A		62	missense	Tolerated	Benign			539263797		0	2
4	129208629	Exonic	PGRMC2	p.E130G	1	99	missense	Tolerated				149247614		0	2
4	157891943	ncRNA; Exonic	PDGFC	p.Q38R	1	99	missense	Tolerated	Benign			139145392		0	2
4	169183224	Exonic	DDX60	p.M1067T		65	missense	Activating	Benign			367839348		0	2
4	169432663	Exonic	PALLD	p.G3V		99	missense	Tolerated	Benign			189385916		0	2
4	176594859	Exonic; Intronic	GPM6A	p.T109I; p.T113I; p.T120I	1	99	missense	Damaging	Possibly Damaging					0	2
4	184930804	Exonic	STOX2	p.F271L		99	missense	Damaging	Probably Damaging					0	2
4	187130356	Exonic	CYP4V2	p.E447fs*22		99	frameshift					746220304	4		2
4	187584587	Exonic	FAT1	p.M1149T		99	missense	Damaging	Benign			77280820		0	2
4	190876263	Exonic	FRG1	p.D130V		77	missense	Damaging	Probably Damaging			768677027		0	2
5	5463370	Exonic	ICE1	p.T1308M	1	99	missense	Damaging	Benign			148095940		0	2
5	32230009	Exonic	MTMR12	p.P653S; p.P707S; p.P597S	1	99	missense	Damaging	Probably Damaging					0	2
5	38963022	Exonic	RICTOR	p.R508W; p.R223W		99	missense	Damaging	Probably Damaging			763305312		0	2
5	40931237	Exonic	C7	p.T45I	2	99	missense	Damaging	Probably Damaging			78327832		0	2
5	60063694	Exonic	ELOVL7	p.R85*; p.R98*; p.R11*		99	stop gain					200699082		0	2
5	64511194	ncRNA; Exonic	ADAMTS6	p.S798F		99	missense	Tolerated	Probably Damaging			149141130		0	2
5	66462105	Exonic	MAST4	p.D2105E; p.D2366E; p.D2177E; p.D2160E; p.D2172E		99	missense		Benign			376404934		0	2
5	70785311	Exonic	BDP1	p.Q432K		99	missense	Tolerated	Possibly Damaging			201849167		0	2
5	71495436	Exonic	MAP1B	p.V2085A; p.V1959A		99	missense	Tolerated	Probably Damaging			553330936		0	2
5	75913807	Exonic; Intronic	IQGAP2; F2RL2	p.I242T; p.I220T		99	missense	Damaging	Probably Damaging			756444757		0	2
5	111530332	ncRNA; Exonic	EPB41L4A	p.R479G		99	missense		Probably Damaging			201722745		0	2
5	112487115	Exonic	MCC	p.H211R; p.H21R		99	missense		Possibly Damaging			778977214		0	2
5	115423228	Exonic; ncRNA	COMMD10	p.D26H; p.D12H		99	missense	Damaging	Probably Damaging			149347900		0	2
5	137802729	Exonic	EGR1	p.N197K	30	99	missense	Tolerated	Benign	ENCODE TFBS	POLR2A; HEY1	757711179		0	2
5	139931629	ncRNA; Intronic; Exonic	SRA1	p.V110L	10	99	missense	Tolerated	Benign			202193903		0	2
5	140594470	Exonic	PCDHB13	p.G259S	1	71	missense	Damaging	Benign			17844610		0	2
5	140755090	Exonic; Intronic	PCDHGA6; PCDHGA5; PCDHGA4; PCDHGA3; PCDHGB3; PCDHGA2; PCDHGB2; PCDHGA1; PCDHGB1	p.D480E		99	missense	Damaging	Probably Damaging			571977774		0	2
5	141033719	Exonic	ARAP3	p.R1478Q		99	missense		Benign			147992246		0	2
5	150844708	Exonic	SLC36A1	p.R133W; p.R105W		99	missense	Damaging	Probably Damaging			769924388		0	2
5	156672982	Exonic	ITK	p.S536G		99	missense	Damaging	Probably Damaging					0	2
5	177649920	Exonic; ncRNA	PHYKPL	p.A212T; p.A171T		99	missense	Damaging	Possibly Damaging			142142484		0	2
5	180625739	Exonic	TRIM7	p.N313K; p.N105K; p.N131K		99	missense	Tolerated	Benign			763797079		0	2
6	1313675	Exonic	FOXQ1	p.P246T		99	missense	Tolerated	Benign					0	2
6	7542160	Exonic	DSP	p.N4K	7	99	missense		Benign			368802003		0	2
6	17283006	Intronic; Exonic	RBM24	p.Y2N		99	missense		Benign			756333760		0	2
6	26157259	Promoter; Exonic	HIST1H1E; HIST1H2BD	p.A214V	96	99	missense	Tolerated	Benign	Promoter Loss; ENCODE TFBS	JUND; SRF; ZBTB33; CTCF; POU2F2; USF2; BCLAF1; RXRA; POLR2A; HEY1; Mafb; E2F1; TAF7; TAF1	758009090		0	2
6	27879932	Exonic	OR2B2	p.H56Y		99	missense	Damaging	Possibly Damaging			189300279		0	2
6	30954523	ncRNA; Exonic	MUC21	p.R191G	1	87	missense	Tolerated	Benign			148827807		0	2
6	30954829	ncRNA; Exonic	MUC21	p.P293T		99	missense	Activating	Benign			9262333		0	2
6	30954934	ncRNA; Exonic	MUC21	p.S328G	1	50	missense	Damaging	Benign			55788118		0	2
6	31931747	Exonic	SKIV2L	p.V569M	3	99	missense	Tolerated	Possibly Damaging			144147284		0	2
6	32063600	Exonic	TNXB	p.D677G	3	99	missense		Probably Damaging			141190850		0	2
6	32134753	ncRNA; Exonic	PPT2-EGFL8; EGFL8	p.P134L	1	99	missense	Damaging	Benign			202138789		0	2
6	32549399	Exonic	HLA-DRB1	p.S196N		99	missense	Tolerated	Possibly Damaging			35300013		0	2
6	32549582	Exonic	HLA-DRB1	p.T135N		99	missense	Damaging	Probably Damaging			200516145		0	2
6	32549583	Exonic	HLA-DRB1	p.T135A	1	99	missense	Damaging	Probably Damaging			17433947		0	2
6	32712967	Exonic	HLA-DQA2	p.F38L	1	63	missense	Tolerated	Benign			758244642		0	2
6	32712977	Exonic	HLA-DQA2	p.H42Y	2	99	missense	Activating	Benign			200745258		0	2
6	32712999	Exonic	HLA-DQA2	p.T49S		99	missense	Tolerated	Benign			75289558		0	2
6	32714058	Exonic	HLA-DQA2	p.L219V		99	missense	Tolerated	Benign			78163898		0	2
6	37612408	Exonic	MDGA1	p.E756Q		99	missense	Damaging	Probably Damaging			143644874		0	2
6	44116110	Exonic	TMEM63B	p.T370S		99	missense	Tolerated	Benign			761536982		0	2
6	72006037	Exonic	OGFRL1	p.V141I; p.V140I		58	missense	Tolerated	Benign			772226899		0	2
6	80750397	Exonic	TTK	p.N823H; p.N822H		58	missense	Damaging	Probably Damaging			61735784		0	2
6	88757663	Exonic	SPACA1	p.M14L	1	99	missense		Benign			61729414		0	2
6	97247058	Exonic	GPR63	p.V184F		99	missense	Damaging	Probably Damaging			777397583		0	2
6	110726086	Intronic; Exonic	DDO	p.R145*	2	99	stop gain					751834179		0	2
6	117113761	Exonic	GPRC6A	p.Y704delins*P; p.Y775delins*P; p.Y600delins*P		93	in-frame								2
6	117113762	Exonic	GPRC6A	p.Y775F; p.Y704F; p.Y600F	3	54	missense	Damaging	Benign			867110752		0	2
6	143780305	Exonic	PEX3	p.R53*	4	99	stop gain					780088661		0	2
6	163235285	Exonic	PACRG	p.S89fs*13		99	frameshift						2		2
7	5103622	Intronic; Exonic	RBAK-RBAKDN; RBAK	p.E179K		99	missense	Tolerated	Benign			151113080		0	2
7	5327533	Exonic	SLC29A4	p.D29G	2	99	missense		Benign			145276221		0	2
7	6017340	Exonic; ncRNA	PMS2	p.N588S; p.N775S; p.N786S; p.N723S; p.N669S; p.N640S; p.N651S; p.N464S; p.N584S; p.N672S	53	99	missense	Tolerated	Possibly Damaging			17420802		0	2
7	11582666	Exonic	THSD7A	p.T511I		99	missense	Tolerated	Benign			141342018		0	2
7	36336754	Exonic	EEPD1	p.D490N	1	99	missense	Tolerated	Probably Damaging			199807446		0	2
7	45123943	Exonic	NACAD	p.D612E		30	missense	Tolerated	Benign			200528171		0	2
7	56144566	Exonic; Intronic	SUMF2	p.R104H; p.R211H; p.R196H		99	missense	Tolerated	Possibly Damaging			149087624		0	2
7	57188398	Exonic	ZNF479	p.R242*		30	stop gain							0	2
7	100547278	Exonic	MUC3A	p.G8S		65	missense					73163737		0	2
7	100547299	Exonic	MUC3A	p.A15S		55	missense	Tolerated				78614597		0	2
7	100547308	Exonic	MUC3A	p.W18G	1	80	missense	Tolerated				75384714		0	2
7	100550540	Exonic	MUC3A	p.L374H	1	99	missense	Tolerated						0	2
7	100550543	Exonic	MUC3A	p.P375Q	1	65	missense	Damaging						0	2
7	100550918	Exonic	MUC3A	p.N2337S		99	missense	Tolerated				77308187		0	2
7	100551022	Exonic	MUC3A	p.T2372P		58	missense	Tolerated				910805498		0	2
7	100551235	Exonic	MUC3A	p.L2443F		99	missense	Tolerated				73163756		0	2
7	100551239	Exonic	MUC3A	p.S2444T		99	missense	Tolerated				76539110		0	2
7	100551293	Exonic	MUC3A	p.H2462P		99	missense	Tolerated				74183623		0	2
7	100551331	Exonic	MUC3A	p.V2475L		99	missense	Tolerated				77979106		0	2
7	100551332	Exonic	MUC3A	p.V2475A		99	missense	Tolerated				77022449		0	2
7	100551334	Exonic	MUC3A	p.T2476S		99	missense	Tolerated				76311216		0	2
7	100552714	Exonic	MUC3A	p.R2936C		99	missense	Tolerated				35212402		0	2
7	100641964	Exonic	MUC12	p.T2707M		64	missense	Tolerated				539345546		0	2
7	108154659	Exonic	PNPLA8	p.C279G; p.C379G	1	99	missense	Tolerated	Possibly Damaging			141089628		0	2
7	111430661	Exonic	DOCK4	p.G1056E		99	missense	Damaging	Probably Damaging	Splice Site Loss		200903684		0	2
7	123143084	Exonic; ncRNA	IQUB	p.T261A		99	missense	Damaging	Probably Damaging			372053513		0	2
7	143747497	Exonic	OR2A5	p.M1I		99	start loss	Damaging	Benign			77440366		0	2
7	148964022	ncRNA; Exonic	ZNF783	p.T178M		99	missense	Tolerated				369906136		0	2
7	149500145	Exonic	SSPO	p.G2591S		99	missense		Probably Damaging			200290550		0	2
7	149500179	Exonic	SSPO	p.A2602V		99	missense		Benign			191825643		0	2
7	150749683	ncRNA; Exonic	ASIC3	p.V514I; p.R494H; p.P520P		99	missense; synonymous	Tolerated	Benign			115701115		0	2
7	150761724	Exonic	SLC4A2	p.P101R; p.P110R; p.P96R		99	missense	Tolerated	Possibly Damaging					0	2
8	10467637	Exonic	RP1L1	p.E1324G	1	99	missense	Tolerated	Benign			4240659		0	2
8	28929365	Exonic	KIF13B	p.A1664S		99	missense	Tolerated	Benign					0	2
8	38184289	Exonic	NSD3	p.T556M		99	missense	Tolerated	Benign			149768452		0	2
8	57354028	Exonic	PENK	p.A203T		99	missense	Tolerated				200204522		0	2
8	67357619	Exonic	ADHFE1	p.V174M		99	missense	Damaging	Probably Damaging			777540433		0	2
8	70981442	Exonic	PRDM14	p.S218R		99	missense	Tolerated	Benign			148902231		0	2
8	101721692	Exonic	PABPC1	p.P414S	2	99	missense	Damaging	Benign			796192778		0	2
8	121209158	Exonic	COL14A1	p.D189N		99	missense	Tolerated	Benign			763832906		0	2
8	142264875	Intronic; Promoter	LOC105375787; SLC45A4		29	99				Promoter Loss; Splice Site Loss; ENCODE TFBS	FOXC1; CTCF; NR3C1; RAD21			0	2
8	143784504	Intronic; ncRNA; 3'UTR	LY6K; LOC100288181			99				Splice Site Loss		144295921		0	2
8	144681941	Exonic	TIGD5	p.S623N		99	missense					1029100263		0	2
8	145135385	Exonic	EXOSC4	p.E207K	1	99	missense	Tolerated	Benign			200725192		0	2
9	6014446	Intronic; Exonic	RANBP6	p.M388L		99	missense	Damaging	Possibly Damaging			75343172		0	2
9	19332082	Exonic	DENND4C	p.P787L		99	missense	Damaging				367786634		0	2
9	26978175	Exonic	IFT74	p.T57I		99	missense	Tolerated	Benign			1024826666		0	2
9	33797828	Exonic	PRSS3	p.R68C; p.R82C; p.R125C; p.R61C	2	99	missense		Possibly Damaging			143209949		0	2
9	35748673	Promoter; Exonic	RGP1; GBA2	p.G10E		99	missense		Benign	Promoter Loss	YY1; Hltf	779487525		0	2
9	99700658	Intronic; Exonic	NUTM2F/NUTM2G	p.R485G		99	missense	Damaging				757304835		0	2
9	115030426	Exonic	PTBP3	p.Y18S; p.Y119S; p.Y85S; p.Y113S; p.Y116S		99	missense	Tolerated	Benign					0	2
9	115030475	Exonic	PTBP3	p.A103T; p.A69T; p.A2T; p.A100T; p.A97T		99	missense	Damaging	Possibly Damaging					0	2
9	121930416	Exonic	BRINP1	p.R411Q		99	missense	Tolerated	Possibly Damaging			141766717		0	2
9	124584987	Exonic	TTLL11	p.R761L		99	missense		Benign			200414996		0	2
9	131398004	Exonic	WDR34	p.R249H		99	missense	Tolerated	Benign			774756722		0	2
9	135946948	Exonic	CEL	p.S690A		99	missense					657704		0	2
9	135946954	Exonic	CEL	p.A692P		76	missense					997868037		0	2
9	139391808	Exonic	NOTCH1	p.P2128L	1	99	missense	Tolerated	Benign			770713134		0	2
9	140773504	Splice Site	CACNA1B			99				Splice Site Loss		77221813		0	2
10	5144318	Exonic	AKR1C3	p.R199Q		99	missense	Activating	Benign			139146411		0	2
10	8100694	Exonic	GATA3	p.P223Q		99	missense	Damaging	Possibly Damaging					0	2
10	12139874	Exonic	DHTKD1	p.A517V		99	missense		Benign			142006153		0	2
10	15876612	Exonic	MINDY3	p.I21V; p.I194V		63	missense	Tolerated	Benign			187883529		0	2
10	21435317	Intronic; Exonic	NEBL; C10orf113	p.S41P		99	missense		Benign			143569091		0	2
10	27408376	Exonic	YME1L1	p.V529I; p.V439I; p.V472I		99	missense	Tolerated	Benign			145456417		0	2
10	45959423	Intronic; Exonic	MARCH8	p.E88fs*23		99	frameshift								2
10	50678684	Exonic	ERCC6	p.G1108R		99	missense	Tolerated	Benign			143502251		0	2
10	72300886	Exonic	PALD1	p.R646Q		99	missense	Tolerated	Benign			61857083		0	2
10	94454413	Exonic	HHEX	p.S234C		99	missense	Damaging	Benign			184882393		0	2
10	96093965	Exonic	NOC3L	p.F791S		99	missense	Damaging	Possibly Damaging			142805936		0	2
10	96162663	Exonic	TBC1D12	p.P98R		99	missense		Benign					0	2
10	98825794	Exonic	SLIT1	p.G155R		99	missense	Damaging	Probably Damaging			146170106		0	2
10	105836074	Exonic	COL17A1	p.R106C	1	99	missense	Damaging	Probably Damaging			146267259		0	2
10	111884002	Exonic	ADD3	p.N457K; p.N379K		99	missense	Tolerated	Benign			765756419		0	2
10	116046003	Exonic	VWA2	p.G435R	1	99	missense	Tolerated				770132926		0	2
10	121578998	Intronic; Exonic	INPP5F	p.M1I		99	start loss					78971747		0	2
10	126691575	Exonic	CTBP2	p.I644M; p.I104M	1	99	missense	Tolerated	Possibly Damaging			112239066		0	2
10	126691577	Exonic	CTBP2	p.I104V; p.I644V	1	99	missense	Tolerated	Benign			112508291		0	2
10	126691579	Exonic	CTBP2	p.R103Q; p.R643Q	2	63	missense	Tolerated	Possibly Damaging			760489730		0	2
10	126691605	Exonic	CTBP2	p.K94N; p.K634N	4	83	missense	Tolerated	Possibly Damaging			201760950		0	2
10	126691631	Exonic	CTBP2	p.T86S; p.T626S	6	99	missense	Tolerated	Benign			3198936		0	2
10	126691634	Exonic	CTBP2	p.I625F; p.I85F	2	99	missense	Tolerated	Possibly Damaging			75794788		0	2
10	126691660	Exonic	CTBP2	p.A616V; p.A76V	1	95	missense	Damaging	Possibly Damaging			3198935		0	2
10	126691926	Exonic	CTBP2	p.T605M; p.T65M	4	64	missense	Damaging	Possibly Damaging			768573864		0	2
10	126691937	Exonic	CTBP2	p.D61E; p.D601E	2	81	missense	Damaging	Benign			1058301		0	2
10	126691951	Exonic	CTBP2	p.V57fs*17; p.V597fs*17		99	frameshift								2
10	126691979	Exonic	CTBP2	p.E587D; p.E47D	4	99	missense	Tolerated	Benign			74705267		0	2
10	126692017	Exonic	CTBP2	p.L575V; p.L35V		99	missense	Tolerated	Possibly Damaging			3198920		0	2
10	126692019	Exonic	CTBP2	p.P34L; p.P574L	2	99	missense	Damaging	Probably Damaging			796256730		0	2
10	129910252	Exonic	MKI67	p.V676G; p.V316G		99	missense	Damaging	Benign			144093254		0	2
10	133981518	Exonic; 3'UTR	JAKMIP3	p.R865H		99	missense					546937472		0	2
10	135106172	ncRNA; Exonic	TUBGCP2	p.E219K; p.E377K; p.E349K	1	99	missense	Tolerated	Benign			145003131		0	2
11	1016581	Exonic	MUC6	p.T2074A		62	missense	Tolerated	Benign			115593063		0	2
11	1017036	Exonic	MUC6	p.T1922I	2	99	missense	Tolerated	Benign			75538227		0	2
11	1017041	Exonic	MUC6	p.Y1920*	3	99	stop gain					75482640		0	2
11	1017042	Exonic	MUC6	p.Y1920S	2	99	missense	Activating	Benign			80049949		0	2
11	1017277	Exonic	MUC6	p.S1842P	1	99	missense	Tolerated	Benign			111373859		0	2
11	1017529	Exonic	MUC6	p.H1758Y		99	missense	Tolerated	Probably Damaging			200644196		0	2
11	1017591	Exonic	MUC6	p.R1737P		99	missense	Tolerated	Benign			200995870		0	2
11	1017679	Exonic	MUC6	p.S1708P	4	99	missense	Tolerated	Benign			111294390		0	2
11	1017900	Exonic	MUC6	p.P1634H		63	missense	Damaging	Probably Damaging			77920671		0	2
11	1018090	Exonic	MUC6	p.P1571T	2	99	missense	Activating	Benign			201615772		0	2
11	1093129	Exonic	MUC2	p.P3478T		49	missense					796565957		0	2
11	1212851	Exonic	MUC5AC	p.T4494I		99	missense	Damaging				1056647641		0	2
11	1212854	Exonic	MUC5AC	p.T4495S		99	missense	Tolerated				796954391		0	2
11	1212871	Exonic	MUC5AC	p.S4501P		99	missense	Tolerated				75826663		0	2
11	1212970	Exonic	MUC5AC	p.T4534P		99	missense	Tolerated				764948166		0	2
11	1212998	Exonic	MUC5AC	p.T4543N		99	missense	Tolerated				780380057		0	2
11	1213031	Exonic	MUC5AC	p.T4554I		99	missense	Tolerated				796372790		0	2
11	5809824	Exonic	OR52N1	p.M75V		99	missense	Damaging	Benign			147594592		0	2
11	6191138	Exonic	OR52B2	p.W140*		99	stop gain					764580478		0	2
11	34378764	Exonic	ABTB2	p.E123Q		99	missense	Tolerated				557229241		0	2
11	47189476	Exonic	ARFGAP2	p.R369W; p.R397W		99	missense	Damaging	Possibly Damaging			778449356		0	2
11	47644257	Exonic	MTCH2	p.K274R; p.K126R; p.K265R		99	missense	Tolerated	Benign			796316460		0	2
11	55890681	Exonic	OR8H3	p.Y278C		99	missense	Damaging	Probably Damaging			779082822		0	2
11	57886165	Intronic; Exonic	OR9I1; OR9Q1	p.F251S		99	missense	Damaging	Possibly Damaging					0	2
11	60637013	Exonic	ZP1	p.G108W		99	missense	Damaging	Probably Damaging					0	2
11	63884861	Intronic; Exonic	MACROD1; FLRT1	p.E374D		99	missense	Tolerated				748392464		0	2
11	64875826	ncRNA; Exonic	VPS51	p.P295S		99	missense	Tolerated	Benign			760405227		0	2
11	65113452	Exonic	DPF2	p.C276F; p.C290F		99	missense	Damaging	Probably Damaging					0	2
11	68115709	5'UTR; Exonic	LRP5	p.H162H		99	synonymous			Splice Site Loss		191882942		0	2
11	71238675	Exonic	KRTAP5-7	p.S110C		99	missense	Tolerated	Benign			200832929		0	2
11	71729517	ncRNA; Exonic	NUMA1	p.A262V		99	missense	Tolerated	Benign			147509804		0	2
11	73105728	Exonic	RELT	p.A332V	1	99	missense	Tolerated	Benign			12362779		0	2
11	75442188	Exonic	MOGAT2	p.I288V		99	missense	Damaging	Possibly Damaging			137997192		0	2
11	92523371	Exonic	FAT3	p.I1533T		45	missense		Probably Damaging			202189411		0	2
11	94760052	Exonic	KDM4E	p.G444D		99	missense	Tolerated	Probably Damaging					0	2
11	118402912	Promoter; Exonic; Intronic	TMEM25; LOC101929089	p.R40W		99	missense	Damaging	Benign					0	2
11	118404138	Exonic; Intronic	TMEM25	p.L129P; p.L226P		21	missense	Damaging	Probably Damaging			370298126		0	2
11	119215092	5'UTR; Exonic	MFRP; C1QTNF5	p.G303A		87	missense	Tolerated	Possibly Damaging					0	2
11	130131145	Exonic	ZBTB44	p.L208F		99	missense	Tolerated	Possibly Damaging					0	2
12	1025613	Exonic; ncRNA	RAD52	p.T254T; p.A272T; p.T177T		99	missense; synonymous					199595727		0	2
12	8758042	Exonic	AICDA	p.S66A		99	missense	Tolerated	Benign					0	2
12	8975915	Exonic	A2ML1	p.E67V	1	99	missense		Benign			190479708		0	2
12	11461549	Intronic; Exonic	PRB4	p.P123R	1	50	missense	Tolerated	Benign			11054243		0	2
12	11506654	Intronic; Exonic	PRB1/PRB2	p.R128K		51	missense					199775084		0	2
12	11546677	Exonic	PRB1/PRB2	p.R112Q	1	99	missense	Tolerated	Benign			201144571		0	2
12	52627270	Exonic	KRT7	p.R64C	4	73	missense	Tolerated	Possibly Damaging	ENCODE TFBS	POLR2A	138391469		0	2
12	53668656	Exonic	ESPL1	p.A521D		99	missense	Tolerated	Possibly Damaging					0	2
12	57883093	Promoter; Exonic	ARHGAP9; MARS	p.N82H		99	missense	Damaging	Possibly Damaging			758051760		0	2
12	58217396	Exonic	CTDSP2	p.R269W		56	missense	Damaging	Possibly Damaging			745742336		0	2
12	58217398	Exonic	CTDSP2	p.L268Q		93	missense	Tolerated	Benign			796238448		0	2
12	58217698	Exonic	CTDSP2	p.P227T		99	missense	Damaging	Probably Damaging			796175724		0	2
12	58217763	Exonic	CTDSP2	p.R205H		99	missense	Tolerated	Possibly Damaging			796989809		0	2
12	58217770	Exonic	CTDSP2	p.L203I		99	missense	Damaging	Probably Damaging			796106620		0	2
12	58217774	Exonic	CTDSP2	p.K201N	1	99	missense	Damaging	Probably Damaging			113792624		0	2
12	58220784	Exonic	CTDSP2	p.F117I		98	missense	Damaging	Probably Damaging			113533986		0	2
12	58220811	Exonic	CTDSP2	p.L108I	2	98	missense	Damaging	Probably Damaging			796375970		0	2
12	58220816	Exonic	CTDSP2	p.I106T		99	missense	Tolerated	Possibly Damaging			76940645		0	2
12	58220823	Exonic	CTDSP2	p.V104M		99	missense	Tolerated	Benign			111346934		0	2
12	58220841	Exonic	CTDSP2	p.D98N	1	99	missense	Tolerated	Possibly Damaging			74343811		0	2
12	58220844	Exonic	CTDSP2	p.E97K	1	99	missense	Tolerated	Benign			75591888		0	2
12	100904778	Exonic; ncRNA	NR1H4	p.T111I; p.T101I		99	missense	Tolerated	Benign			200146597		0	2
12	113433214	Exonic	OAS2	p.F189fs*8		99	frameshift					773616433	6		2
12	123214166	Exonic	HCAR1	p.L241F		99	missense	Damaging	Probably Damaging			140482291		0	2
12	123345296	Exonic	HIP1R	p.A911T	1	99	missense	Damaging	Probably Damaging			141813189		0	2
12	123889492	Exonic; ncRNA	KMT5A	p.D210A; p.D132A; p.D183A; p.D240A	2	90	missense	Damaging	Benign			61955124		0	2
12	123892095	Exonic; ncRNA	KMT5A	p.C302R; p.C272R; p.C194R; p.C245R		99	missense	Tolerated	Benign			61955126		0	2
12	123892186	Exonic; ncRNA	KMT5A	p.L275P; p.L332P; p.L224P; p.L302P	2	99	missense	Damaging	Probably Damaging			61955127		0	2
12	132400667	Exonic	ULK1	p.R614Q		99	missense		Probably Damaging			755336096		0	2
12	132514565	Promoter; Exonic	EP400; SNORA49	p.Q1872H		99	missense		Possibly Damaging	Promoter Loss	HOXA5; IRF1	373413275		0	2
12	133503670	Exonic	ZNF605	p.Y103C; p.Y72C	1	49	missense	Tolerated	Benign			116985064		0	2
13	25671700	Exonic	PABPC3	p.V455A	1	99	missense	Tolerated	Benign			201952806		0	2
13	42877579	Exonic	AKAP11	p.T1566I		99	missense	Tolerated	Benign			769831875		0	2
13	60548565	Exonic	DIAPH3	p.Q524R; p.Q513R; p.Q454R; p.Q261R; p.Q478R		99	missense	Tolerated	Possibly Damaging			183098317		0	2
13	95131233	Exonic; Intronic	DCT	p.R93W		99	missense	Damaging	Benign			778698665		0	2
13	103382987	Exonic	CCDC168	p.S6687L		99	missense					141027642		0	2
13	103383612	Exonic	CCDC168	p.P6479A		99	missense					143423314		0	2
13	103383693	Exonic	CCDC168	p.S6452T		99	missense					147982063		0	2
13	103386026	Exonic	CCDC168	p.R5674K		99	missense					192543665		0	2
13	103386864	Exonic	CCDC168	p.M5395V		99	missense					148723872		0	2
13	110436653	Exonic	IRS2	p.R583Q		99	missense	Tolerated	Benign			771682044		0	2
13	114795342	5'UTR; Exonic	RASA3	p.R132W; p.R100W		99	missense	Damaging	Possibly Damaging			756024760		0	2
14	20389402	Exonic	OR4K5	p.L213F		99	missense	Tolerated	Benign			150296287		0	2
14	20849189	Exonic	TEP1	p.R1555G; p.R1447G		99	missense		Benign			144150517		0	2
14	24032660	Exonic	AP1G2	p.G447W; p.G66W; p.G375W	1	99	missense	Damaging	Probably Damaging			140628752		0	2
14	24108530	Exonic	DHRS2	p.G95R	5	99	missense	Damaging	Probably Damaging	ENCODE TFBS	HEY1	141370810		0	2
14	38310733	Exonic	TTC6	p.I1810M		93	missense					117386556		0	2
14	56755222	Exonic	PELI2	p.T126M		99	missense	Tolerated	Benign			202243870		0	2
14	68059360	Exonic	PIGH	p.V156I		24	missense	Tolerated	Benign			138073444		0	2
14	73563632	Exonic	RBM25	p.P185A		99	missense	Tolerated	Benign					0	2
14	74527349	Intronic; Exonic	ALDH6A1; BBOF1	p.R535H; p.R381H; p.R522H	2	99	missense	Damaging	Benign			183066442		0	2
14	74756792	ncRNA; Exonic	ABCD4	p.P453S		99	missense	Damaging	Possibly Damaging					0	2
14	75078638	Exonic	LTBP2	p.R4W	2	99	missense		Benign			773927709		0	2
15	23685913	Exonic	GOLGA6L2	p.A570G		74	missense	Tolerated				371459990		0	2
15	23685920	Exonic	GOLGA6L2	p.S568A		99	missense	Tolerated				200451908		0	2
15	23685922	Exonic	GOLGA6L2	p.G567E		99	missense	Tolerated				377626801		0	2
15	23685952	Exonic	GOLGA6L2	p.A557E	1	99	missense	Tolerated				758363163		0	2
15	23685955	Exonic	GOLGA6L2	p.E556G	1	99	missense	Tolerated				777884739		0	2
15	23686113	Exonic	GOLGA6L2	p.Q503H		99	missense	Damaging				68177477		0	2
15	23686340	Exonic	GOLGA6L2	p.E428K		99	missense	Tolerated						0	2
15	23686511	Exonic	GOLGA6L2	p.M371V		99	missense	Tolerated						0	2
15	24924267	Exonic	NPAP1	p.A1086del		99	in-frame						2		2
15	24924270	Exonic	NPAP1	p.A1086T	2	99	missense		Benign			201894790		0	2
15	41810019	Exonic	RPAP1	p.K1337E		99	missense	Damaging	Benign			139049540		0	2
15	42981769	Exonic	STARD9	p.A2665T		99	missense							0	2
15	45353285	ncRNA; Exonic	SORD	p.P96S	2	99	missense	Damaging	Probably Damaging			367815523		0	2
15	48826356	Exonic	FBN1	p.N261N	13	99	synonymous					113721547		0	2
15	50534990	Exonic	HDC	p.R453W; p.R486W	1	99	missense	Damaging	Benign			778709808		0	2
15	72039251	Exonic	THSD4	p.R344L; p.R704L		99	missense	Damaging	Probably Damaging			201879533		0	2
15	75586158	Exonic	GOLGA6A (includes others)	p.V561A		99	missense	Tolerated	Benign			750475335		0	2
15	81636316	Exonic	TMC3	p.R530L		99	missense	Damaging	Probably Damaging					0	2
15	90347139	Exonic	ANPEP	p.A425V		99	missense	Tolerated	Possibly Damaging			774552143		0	2
16	1420349	5'UTR; Exonic	UNKL	p.S456L	1	99	missense	Tolerated				775879748		0	2
16	1550445	Exonic	TELO2	p.C367F	3	99	missense	Damaging	Probably Damaging			202020308		0	2
16	8862087	Exonic	ABAT	p.M214T	2	99	missense	Tolerated	Benign			149271402		0	2
16	20476995	Exonic	ACSM2A	p.V112M; p.V33M		69	missense	Tolerated				62035041		0	2
16	27506685	Exonic	GTF3C1	p.S827G		99	missense	Tolerated	Benign			141276234		0	2
16	27642466	Exonic	KIAA0556	p.R131C		99	missense		Probably Damaging			372168923		0	2
16	27689198	Exonic	KIAA0556	p.R230H		99	missense		Benign			138712469		0	2
16	31392282	Exonic	ITGAX	p.I1114T		99	missense	Damaging	Benign			145367964		0	2
16	54145693	Exonic	FTO	p.R462*		99	stop gain					141983035		0	2
16	57394347	Splice Site	CCL22			99				Splice Site Loss		781221109		0	2
16	66600730	Exonic; Intronic	CKLF-CMTM1; CMTM1	p.E112*		99	frameshift					559055211	1		2
16	67918812	Exonic	NRN1L	p.M2I	11	99	missense		Benign	ENCODE TFBS	TBP; POLR2A; NFYA; MYC; TAF7; HMGN3; E2F6; TAF1	147414083		0	2
16	70884524	Exonic	HYDIN	p.E4160Q	3	99	missense					1798314		0	2
16	70891640	Exonic	HYDIN	p.K4088R	1	99	missense					1774416		0	2
16	70894024	Exonic	HYDIN	p.A4026T		99	missense					11075798		0	2
16	70894087	Exonic	HYDIN	p.T4005A	3	99	missense					1539302		0	2
16	70896016	Exonic	HYDIN	p.Q3905fs*5	6	99	frameshift					11337008; 57797337	2		2
16	70896122	Exonic	HYDIN	p.M3869R	2	79	missense					7192347		0	2
16	70897039	Exonic	HYDIN	p.V3840L	1	99	missense					1798325		0	2
16	70897062	Exonic	HYDIN	p.R3832H		99	missense					7198721		0	2
16	70902559	Exonic	HYDIN	p.V3742I	3	99	missense					1798413		0	2
16	70902568	Exonic	HYDIN	p.A3739T	3	99	missense					1774504		0	2
16	70917855	Exonic	HYDIN	p.L3316P	3	99	missense					1774331		0	2
16	70917931	Exonic	HYDIN	p.A3291P	2	99	missense					1798440		0	2
16	70917997	Exonic	HYDIN	p.Y3269D		99	missense					7197263		0	2
16	70942688	Exonic	HYDIN	p.I2694S	1	99	missense					1774449		0	2
16	70942706	Exonic	HYDIN	p.I2688K		99	missense					77324634		0	2
16	70954513	Exonic	HYDIN	p.K2589R	1	99	missense					1774395		0	2
16	70954571	Exonic	HYDIN	p.D2570N		99	missense					8044001		0	2
16	70954606	Exonic	HYDIN	p.G2558E	1	99	missense					8044142		0	2
16	70954704	Exonic	HYDIN	p.T2521_R2525del	1	99	in-frame					67115747; 375727122			2
16	70954774	Exonic	HYDIN	p.L2502S	1	99	missense					1798529		0	2
16	70954945	Exonic	HYDIN	p.N2445I	1	99	missense					1798532		0	2
16	70972620	Exonic	HYDIN	p.R2298G		99	missense					1774360		0	2
16	70975667	Exonic	HYDIN	p.Q2242R	1	99	missense					2258307		0	2
16	70989299	Exonic	HYDIN	p.V2099M	1	99	missense					1798337		0	2
16	70989335	Exonic	HYDIN	p.R2087C	1	99	missense					1774541		0	2
16	70998783	Exonic	HYDIN	p.K1879M		99	missense					74024608		0	2
16	71026076	Exonic	HYDIN	p.V1228L	1	99	missense					1774513		0	2
16	71054178	Exonic	HYDIN	p.I1077V	1	99	missense					6416709		0	2
16	71061495	Intronic; Exonic	HYDIN	p.*1018Q	3	99	stop loss					1022220		0	2
16	71098649	Exonic	HYDIN	p.N751D; p.N741D; p.N724D		99	missense		Probably Damaging			3817211		0	2
16	71101200	Exonic	HYDIN	p.T717A; p.T690A; p.T707A	7	99	missense		Possibly Damaging			10744982		0	2
16	71122408	Exonic	HYDIN	p.G506D; p.G489D; p.G516D		99	missense	Damaging	Probably Damaging			62040318		0	2
16	88599697	Exonic	ZFPM1	p.E444A	5	84	missense	Tolerated	Benign			368520732		0	2
16	88599700	Exonic	ZFPM1	p.L446_A447del		96	in-frame					149145771			2
17	4444853	Exonic	MYBBP1A	p.R1068G		99	missense	Damaging	Benign			573540438		0	2
17	6930378	Exonic	BCL6B	p.R433H		99	missense					371647213		0	2
17	7945810	Splice Site	ALOX15B			99				Splice Site Loss		139363547		0	2
17	7948239	Exonic	ALOX15B	p.L257F	5	99	missense	Damaging	Probably Damaging			141534086		0	2
17	10404032	Exonic	MYH1	p.Q1259R		99	missense	Tolerated	Possibly Damaging			181103457		0	2
17	15501846	Exonic	CDRT1	p.V519I		99	missense	Tolerated	Possibly Damaging	Splice Site Loss		749190650		0	2
17	27186040	ncRNA; Exonic	ERAL1	p.T339S; p.T257S; p.T340S		99	missense	Tolerated	Possibly Damaging					0	2
17	27240116	Exonic	PHF12	p.H491Q		99	missense	Tolerated	Benign			200985028		0	2
17	29665042	Splice Site	NF1		8	99				Splice Site Loss				0	2
17	33768886	Exonic	SLFN13	p.Y539*		99	frameshift					756537366	2		2
17	36093675	Exonic	HNF1B	p.N228K; p.N202K	11	99	missense	Tolerated	Benign			202151409		0	2
17	37825899	ncRNA; Exonic	PNMT	p.T74A		99	missense	Tolerated	Benign			750742633		0	2
17	39190938	Exonic	KRTAP1-3	p.G46R		99	missense	Tolerated						0	2
17	39190953	Exonic	KRTAP1-3	p.Q41E		99	missense	Tolerated				78298475		0	2
17	39464259	Exonic	KRTAP16-1	p.M416T		99	missense	Tolerated						0	2
17	42155892	Exonic	HDAC5	p.A1103V; p.A1102V		99	missense	Tolerated	Benign			138005262		0	2
17	45214523	Exonic	CDC27	p.N642K; p.N575K; p.N635K; p.N636K		99	missense	Tolerated	Possibly Damaging			62075617		0	2
17	45214592	Exonic	CDC27	p.L552F; p.L612F; p.L613F; p.L619F	4	99	missense	Tolerated	Benign			79285536		0	2
17	45214600	Exonic	CDC27	p.F550L; p.F611L; p.F610L; p.F617L		99	missense	Tolerated	Benign			112627286		0	2
17	45214614	Exonic	CDC27	p.L545P; p.L605P; p.L606P; p.L612P		99	missense	Damaging	Probably Damaging			796427812		0	2
17	45214615	Exonic	CDC27	p.L605V; p.L606V; p.L612V; p.L545V		99	missense	Damaging	Probably Damaging			796561781		0	2
17	45214617	Exonic	CDC27	p.T611S; p.T544S; p.T604S; p.T605S		99	missense	Damaging	Possibly Damaging			796359371		0	2
17	45214633	Exonic	CDC27	p.Y600D; p.Y539D; p.Y606D; p.Y599D	2	99	missense	Damaging	Benign			148087250		0	2
17	45214648	Exonic	CDC27	p.Q595E; p.Q534E; p.Q601E; p.Q594E	4	99	missense	Damaging	Possibly Damaging			796969472		0	2
17	45214651	Exonic	CDC27	p.I594L; p.I533L; p.I593L; p.I600L	4	99	missense	Tolerated	Benign			796265930		0	2
17	45214654	Exonic	CDC27	p.A592T; p.A593T; p.A532T; p.A599T		99	missense	Damaging	Probably Damaging			775321736		0	2
17	45214669	Exonic	CDC27	p.K587Q; p.K588Q; p.K594Q; p.K527Q	2	99	missense	Damaging	Possibly Damaging			62075620		0	2
17	45214699	Exonic	CDC27	p.S584G; p.S517G; p.S577G; p.S578G	2	99	missense	Damaging	Benign			62075623		0	2
17	45216132	Exonic	CDC27	p.L565F; p.L498F; p.L559F; p.L558F	2	55	missense	Damaging	Probably Damaging			62075657		0	2
17	45216162	Exonic	CDC27	p.D488E; p.D555E; p.D548E; p.D549E		53	missense	Tolerated	Benign			111227623		0	2
17	45216169	Exonic	CDC27	p.Q546P; p.Q547P; p.Q486P; p.Q553P		47	missense	Damaging	Probably Damaging			77891297		0	2
17	45216172	Exonic	CDC27	p.L545P; p.L552P; p.L485P; p.L546P		49	missense	Damaging	Probably Damaging			76836152		0	2
17	45216247	Exonic	CDC27	p.I527K; p.I521K; p.I520K; p.I460K		93	missense	Tolerated	Benign			201607934		0	2
17	45216248	Exonic	CDC27	p.I520L; p.I527L; p.I521L; p.I460L		97	missense	Tolerated	Benign			199927167		0	2
17	45219239	Exonic	CDC27	p.E510K; p.E517K; p.E511K; p.E450K	6	91	missense	Damaging	Probably Damaging			79201963		0	2
17	45219241	Exonic	CDC27	p.F509C; p.F449C; p.F510C; p.F516C	6	85	missense	Tolerated	Benign			80029043		0	2
17	45219283	Exonic	CDC27	p.Y502C; p.Y495C; p.Y496C; p.Y435C	6	93	missense	Damaging	Probably Damaging			76995821		0	2
17	45219296	Exonic	CDC27	p.P498A; p.P431A; p.P492A; p.P491A	2	99	missense	Damaging	Probably Damaging			79487913		0	2
17	45219313	Exonic	CDC27	p.N425S; p.N492S; p.N486S; p.N485S		53	missense	Tolerated	Benign			796737563		0	2
17	45221251	Exonic	CDC27	p.K390E; p.K329E; p.K396E		99	missense	Tolerated	Possibly Damaging			1064545		0	2
17	45221273	Exonic	CDC27	p.F382L; p.F321L; p.F388L		99	missense	Damaging	Possibly Damaging			1141701		0	2
17	45221286	Exonic	CDC27	p.S317N; p.S378N; p.S384N		99	missense	Damaging	Possibly Damaging			77440865		0	2
17	45221298	Exonic	CDC27	p.L380P; p.L374P; p.L313P		99	missense	Tolerated	Benign			80120716		0	2
17	45221317	Exonic	CDC27	p.T307A; p.T368A; p.T374A		99	missense	Tolerated	Benign			79454290		0	2
17	45221318	Exonic	CDC27	p.I373M; p.I367M; p.I306M		99	missense	Tolerated	Benign			77739281		0	2
17	45229200	Exonic	CDC27	p.Q287K; p.Q348K; p.Q354K		99	missense	Tolerated	Benign			186608264		0	2
17	45229209	Exonic	CDC27	p.I345V; p.I284V; p.I351V		99	missense	Tolerated	Benign			201447460		0	2
17	45229221	Exonic	CDC27	p.E280K; p.E347K; p.E341K		99	missense	Tolerated	Benign			796457670		0	2
17	45229228	Exonic	CDC27	p.N338K; p.N277K; p.N344K	2	99	missense	Tolerated	Possibly Damaging			796595683		0	2
17	45229234	Exonic	CDC27	p.S342R; p.S275R; p.S336R	2	99	missense	Tolerated	Benign			796852854		0	2
17	45229253	Exonic	CDC27	p.K330T; p.K269T; p.K336T		99	missense	Tolerated	Benign			200834582		0	2
17	45229254	Exonic	CDC27	p.K269Q; p.K336Q; p.K330Q		99	missense	Tolerated	Benign			201804958		0	2
17	45232043	Exonic	CDC27	p.K318E; p.K257E		60	missense	Tolerated	Possibly Damaging			186452221		0	2
17	45234298	Exonic	CDC27	p.L214V; p.L275V	3	99	missense	Tolerated	Possibly Damaging			62077263		0	2
17	45234331	Exonic	CDC27	p.T203P; p.T264P		99	missense	Tolerated	Benign			113206140		0	2
17	45234343	Exonic	CDC27	p.N199H; p.N260H	2	99	missense	Tolerated	Possibly Damaging			3208659		0	2
17	45234360	Exonic	CDC27	p.L254*; p.L193*	3	99	stop gain					62077264		0	2
17	45234403	Exonic	CDC27	p.I240L; p.I179L	3	99	missense	Tolerated	Benign			75184508		0	2
17	45234702	Exonic	CDC27	p.N114S; p.N175S	1	99	missense	Tolerated	Benign			147617501		0	2
17	45234706	Exonic	CDC27	p.Q113E; p.Q174E		99	missense	Tolerated	Benign			143453365		0	2
17	45234720	Exonic	CDC27	p.K108R; p.K169R	1	99	missense	Tolerated	Benign			202182614		0	2
17	45234721	Exonic	CDC27	p.K108*; p.K169*	1	99	stop gain					199899451		0	2
17	45258951	Exonic	CDC27	p.P15P; p.L27P	3	99	missense; synonymous	Damaging	Possibly Damaging			62077275		0	2
17	45258954	Exonic	CDC27	p.F26S; p.F14F	3	94	missense; synonymous	Damaging	Probably Damaging			62077276		0	2
17	45266510	Intronic; Splice Site	CDC27		53	99				Splice Site Loss; ENCODE TFBS	ZNF263; CTBP2; SETDB1; CTCF; GATA2; GTF2F1; CHD2; SMC3; GATA1; YY1; POLR2A; TAF7; ZBTB7A; ATF3; TAF1			0	2
17	45266522	5'UTR; Exonic	CDC27	p.E6G	54	99	missense	Damaging	Probably Damaging	ENCODE TFBS	ZNF263; CTBP2; SETDB1; CTCF; GATA2; GTF2F1; CHD2; SMC3; GATA1; YY1; POLR2A; TAF7; ZBTB7A; ATF3; TAF1	62077279		0	2
17	45266535	5'UTR; Exonic	CDC27	p.T2A	53	99	missense	Tolerated	Probably Damaging	ENCODE TFBS	ZNF263; CTBP2; SETDB1; CTCF; GATA2; GTF2F1; CHD2; SMC3; GATA1; YY1; POLR2A; TAF7; ZBTB7A; ATF3; TAF1	62077280		0	2
17	46627844	Exonic	HOXB3	p.N383S; p.N310S; p.N251S		99	missense	Tolerated	Possibly Damaging			374731560		0	2
17	46882165	Exonic	TTLL6	p.Q98*		99	stop gain					202132591		0	2
17	48193255	Exonic	SAMD14	p.R201*		99	stop gain							0	2
17	48753266	Exonic	ABCC3	p.D961G		99	missense	Tolerated	Benign			201630957		0	2
17	61957990	Intronic; Exonic	GH2	p.P200S		99	missense		Possibly Damaging			139959045		0	2
17	71193535	Exonic	COG1	p.G305R	1	99	missense	Tolerated	Possibly Damaging	Splice Site Loss		374160707		0	2
17	72249949	Exonic	TTYH2	p.G180R; p.G480R; p.G501R		99	missense	Damaging	Probably Damaging			142400517		0	2
17	72740484	Exonic	RAB37	p.D140V; p.D128V; p.D108V; p.D98V; p.D135V		99	missense	Damaging	Possibly Damaging			143298131		0	2
17	72851092	ncRNA; Exonic	GRIN2C	p.R47H		99	missense	Damaging	Possibly Damaging			142837005		0	2
17	73626918	Splice Site	RECQL5		12	99				Splice Site Loss		142406301	2		2
17	74288596	Exonic	QRICH2	p.R572C	2	99	missense		Benign			147284874		0	2
17	74288964	Exonic	QRICH2	p.A449G	1	69	missense	Tolerated	Benign			868367938		0	2
17	74288965	Exonic	QRICH2	p.A449T	1	68	missense	Tolerated	Benign					0	2
17	74288976	Exonic	QRICH2	p.A445V	1	71	missense	Activating	Benign			75054966		0	2
17	76121293	Exonic	TMC6	p.R161Q		99	missense	Tolerated	Benign			763383628		0	2
17	77914690	Exonic	TBC1D16	p.T383A; p.T758A; p.T396A		99	missense		Benign			368601528		0	2
17	78313329	Exonic	RNF213	p.P1721L		99	missense	Tolerated				189765261		0	2
17	78319966	Exonic	RNF213	p.G2611R		99	missense	Tolerated				116594105		0	2
17	79517949	ncRNA; Exonic	FAAP100	p.P191S		99	missense	Tolerated				985334239		0	2
17	79668136	Exonic	HGS	p.A733V	1	99	missense	Tolerated	Benign			147280688		0	2
17	80399037	Intronic; Exonic	HEXDC	p.A383T		99	missense		Benign			373568240		0	2
18	10697780	Exonic	PIEZO2	p.H2152N		99	missense	Tolerated				751951617		0	2
18	13049540	Exonic	CEP192	p.S917F		99	missense	Damaging	Benign			771743150		0	2
18	39617696	Exonic	PIK3C3	p.D564G; p.D627G		99	missense	Damaging	Benign			146869829		0	2
18	46808497	Exonic	DYM	p.F332C		99	missense	Damaging	Benign					0	2
18	55373793	Exonic	ATP8B1	p.D70N	26	99	missense		Probably Damaging			34719006		0	2
18	56585676	Exonic	ZNF532	p.A53P		99	missense	Tolerated	Benign			202198394		0	2
18	72347212	Exonic	ZNF407	p.R1413G		99	missense	Tolerated	Probably Damaging					0	2
19	501714	Intronic; Exonic	MADCAM1	p.P238Q	1	63	missense	Damaging	Benign			78071082		0	2
19	846150	Exonic	PRTN3	p.S125G		99	missense	Tolerated	Benign			144775105		0	2
19	1003282	Exonic	GRIN3B	p.R194W		99	missense	Damaging	Possibly Damaging			199717057		0	2
19	1466197	Exonic	APC2	p.R966Q		99	missense	Tolerated	Benign			750620567		0	2
19	2416756	Exonic	TMPRSS9	p.V622M	2	99	missense	Tolerated	Probably Damaging			147534568		0	2
19	4512321	Exonic	PLIN4	p.Q537*		99	stop gain					374457117		0	2
19	9000169	Exonic	MUC16	p.G13530S	1	99	missense		Probably Damaging					0	2
19	9000187	Exonic	MUC16	p.V13524I	1	99	missense		Possibly Damaging			994308141		0	2
19	9021107	Exonic	MUC16	p.G12406R	1	99	missense		Benign			75219945		0	2
19	9021118	Exonic	MUC16	p.G12402E	1	99	missense		Benign			79498466		0	2
19	14273504	Exonic	ADGRL1	p.N375S; p.N370S		99	missense	Damaging	Probably Damaging					0	2
19	15791053	Splice Site	CYP4F12			99				Splice Site Loss		182346876		0	2
19	16045185	Exonic	CYP4F11	p.G12R		99	missense	Tolerated	Benign			199657164		0	2
19	17488064	Exonic	PLVAP	p.A12T	3	99	missense	Tolerated	Benign	ENCODE TFBS	FOS; CTCF	201136194		0	2
19	17643087	Exonic; 5'UTR	FAM129C	p.R68C; p.R99C	1	99	missense		Probably Damaging			754615947		0	2
19	18583686	Exonic	ELL	p.V48F	2	50	missense	Tolerated	Possibly Damaging					0	2
19	33502610	Exonic	RHPN2	p.R190W		99	missense	Damaging	Probably Damaging			752092520		0	2
19	33584352	ncRNA; Exonic	GPATCH1	p.A128P		99	missense	Tolerated	Benign			150894192		0	2
19	44417888	Exonic	ZNF45	p.R567Q		99	missense	Tolerated	Benign			759845090		0	2
19	45422446	Exonic	APOC1	p.T71S	3	99	missense	Tolerated	Benign			142372275		0	2
19	46094049	Exonic	GPR4	p.P359L		99	missense		Benign			145450390		0	2
19	49502579	ncRNA; 5'UTR; Exonic	RUVBL2	p.A6S		99	missense	Tolerated	Benign			756868475		0	2
19	51485590	Intronic; Exonic	KLK7	p.R65G; p.G22G		99	missense; synonymous					201449530		0	2
19	51986346	Exonic	CEACAM18	p.Q250L		99	missense							0	2
19	52375798	Exonic	ZNF577	p.I423T; p.I482T		99	missense		Benign			372280781		0	2
19	53303236	ncRNA; Exonic	ZNF28	p.S621L		22	missense	Tolerated	Probably Damaging			781337692		0	2
19	55316329	Exonic	KIR2DL4	p.Y53C	4	99	missense	Tolerated	Benign			618835		0	2
19	55591094	Promoter; Exonic	EPS8L1	p.V52M	1	99	missense	Damaging	Benign	Promoter Loss; ENCODE TFBS	POLR2A; Arnt::Ahr	148360100		0	2
19	56172514	Exonic	U2AF2	p.R149W		99	missense	Damaging	Probably Damaging					0	2
19	56243611	Exonic	NLRP9	p.S529I		99	missense	Damaging	Benign			149058876		0	2
19	56443448	Exonic	NLRP13	p.P77R		99	missense	Damaging	Possibly Damaging			769098496		0	2
19	57646767	Exonic	ZIM3	p.G313E		99	missense	Damaging	Possibly Damaging			150335433		0	2
20	3732708	Exonic	HSPA12B	p.E566D; p.E652D; p.E651D	2	99	missense	Tolerated	Probably Damaging			376453290		0	2
20	15843454	Exonic	MACROD2	p.N2S; p.N237S		99	missense	Tolerated	Benign			769250469		0	2
20	23028934	Exonic	THBD	p.R403K	5	99	missense	Tolerated	Benign			41400249		0	2
20	25062321	Exonic; ncRNA	VSX1	p.V138L		99	missense	Tolerated	Benign			111722263		0	2
20	25459735	Exonic	NINL	p.Q675H		99	missense	Damaging	Probably Damaging			771933288		0	2
20	29965059	Exonic; ncRNA	DEFB119	p.R82I		99	missense		Benign					0	2
20	44519471	Exonic; 5'UTR; ncRNA	CTSA; NEURL2	p.C54S	1	99	missense	Damaging	Probably Damaging	ENCODE TFBS	ZEB1			0	2
20	45174466	Exonic	OCSTAMP	p.R183W		99	missense		Possibly Damaging					0	2
20	62165539	Exonic	PTK6	p.V120V; p.S161F		99	missense; synonymous	Tolerated	Benign					0	2
20	62374248	Exonic	SLC2A4RG	p.A357T		99	missense	Damaging	Probably Damaging			746935092		0	2
21	14982577	Exonic	LOC100288966/POTED	p.T10A		98	missense		Benign			373326718		0	2
21	14982721	Exonic	LOC100288966/POTED	p.R58G	2	99	missense		Benign			200814491		0	2
21	14982886	Exonic	LOC100288966/POTED	p.G113S	2	18	missense	Tolerated	Probably Damaging			6517869		0	2
21	14982952	Exonic	LOC100288966/POTED	p.I135V		9	missense	Tolerated	Benign			6517870		0	2
21	15013735	Exonic	LOC100288966/POTED	p.M535V		99	missense	Tolerated	Benign			9980783		0	2
21	34619144	Exonic	IFNAR2	p.G115R		99	missense	Damaging	Probably Damaging			150825310		0	2
21	45844780	Promoter; Exonic; ncRNA	TRPM2	p.R1249W; p.R1199W		99	missense		Benign	Promoter Loss	TFAP2A	45611537		0	2
22	18300932	Exonic	MICAL3	p.R1499W	1	99	missense	Damaging	Benign			373213687		0	2
22	19471506	Exonic	CDC45	p.E109G; p.E155G	8	99	missense	Tolerated	Benign			9606030		0	2
22	21081547	Exonic	PI4KA	p.G1638R		99	missense	Damaging						0	2
22	24567897	Exonic	CABIN1	p.K1942E; p.K1992E		99	missense		Benign			201653640		0	2
22	25010828	Exonic	GGT1	p.G84S		49	missense	Damaging	Probably Damaging			77018131		0	2
22	28559566	Exonic	TTC28	p.S319C		99	missense	Damaging	Probably Damaging					0	2
22	37453522	Exonic	KCTD17	p.R166C		99	missense	Damaging	Possibly Damaging			140838957		0	2
22	38051461	Intronic; Exonic	SH3BP1	p.T626P	1	50	missense	Tolerated	Benign			897746900		0	2
22	38204169	Exonic	GCAT	p.G65G	30	99	synonymous			Splice Site Loss; ENCODE TFBS	POLR2A; E2F1			0	2
22	38483222	Exonic	BAIAP2L2	p.V390M		99	missense	Tolerated	Benign			199751065		0	2
22	46614187	Exonic	PPARA	p.K133E		99	missense	Damaging	Possibly Damaging			565902106		0	2
22	46835249	Exonic	CELSR1	p.G1415R	1	99	missense	Damaging	Probably Damaging			777482938		0	2
22	50882363	Exonic	PPP6R2	p.P883L; p.P857L; p.P856L		99	missense	Tolerated	Benign			772808572		0	2
22	50887013	Exonic	SBF1	p.V1704M		99	missense	Tolerated	Benign			760339634		0	2
22	51043319	Exonic	MAPK8IP2	p.G531E		99	missense	Damaging	Possibly Damaging			967788465		0	2
X	2832668	Intronic; Exonic	ARSD	p.*383Q		76	stop loss					139484145		0	2
X	2833605	Exonic	ARSD	p.W331*	10	99	stop gain					111939179		0	2
X	2833638	Exonic	ARSD	p.G320D	11	99	missense	Damaging	Probably Damaging			370769167		0	2
X	2833643	Exonic	ARSD	p.Q318H	3	99	missense	Tolerated	Benign			115332247		0	2
X	2835989	Exonic	ARSD	p.F240C	4	99	missense	Tolerated	Benign			143238998		0	2
X	2835995	Exonic	ARSD	p.C238F	5	99	missense	Activating	Benign			150899882		0	2
X	54278025	Exonic	WNK3	p.H821Q		69	missense	Tolerated	Benign			782405935		0	2
X	55172537	Exonic; Intronic; 3'UTR	FAM104B	p.R110*; p.R107*; p.R111*; p.R109*	2	99	stop gain					1047054		0	2
X	55172645	Exonic; ncRNA; 3'UTR	FAM104B	p.D71N; p.D73N; p.D75N; p.D74N		99	missense	Tolerated	Benign			1047042		0	2
X	55172687	Exonic; ncRNA; 3'UTR	FAM104B	p.S61G; p.S59G; p.S60G; p.S57G	2	99	missense	Tolerated	Benign			1047037		0	2
X	55172708	Exonic; ncRNA; 3'UTR	FAM104B	p.I54L; p.I53L; p.I52L; p.I50L		99	missense	Tolerated	Benign			1047034		0	2
X	55172716	Exonic; ncRNA; 3'UTR	FAM104B	p.S51N; p.S49N; p.S50N; p.S47N		99	missense	Tolerated	Possibly Damaging			5018688		0	2
X	55185656	Exonic; ncRNA	FAM104B	p.R9I; p.R8I; p.R6I	2	99	missense	Damaging	Probably Damaging			867116961		0	2
X	85969695	Exonic	DACH2	p.L359H; p.L346H; p.L192H		54	missense	Tolerated	Probably Damaging			778375276		0	2
X	135593322	Exonic	HTATSF1	p.K473R	2	87	missense	Tolerated	Benign			149350146		0	2
X	149101934	Exonic	CXorf40A/CXorf40B	p.C53W	3	85	missense	Activating	Benign			542089		0	2
X	152710824	Exonic	TREX2	p.S22N		99	missense	Tolerated				782464386		0	2
M	4824	Exonic	MT-ND2	p.T119A	2	75	missense							0	2
M	8027	Exonic	MT-CO2	p.A148T	3	96	missense					1116904		0	2
M	8794	Exonic	MT-ATP6	p.H90Y	4	84	missense					2298007		0	2
M	8860	Exonic	MT-ATP6	p.T112A	33	-	missense					2001031
M	11719	Exonic	MT-ND4	p.G320G	14	-	synonymous					2853495
M	14766	Exonic	MT-CYB	p.T7I	19	-	missense					193302980; 527236041
M	15326	Exonic	MT-CYB	p.T194A	49	-	missense					2853508

## Sheet: NGP
Chromosome	Position	Gene Region	Gene Symbol	Protein Variant	Variant Findings	Sample Genotype Quality	Translation Impact	SIFT Function Prediction	PolyPhen-2 Function Prediction	Regulatory Site	Regulator	dbSNP ID	Custom: RPA	Custom: Dels	Custom: AN
1	1226769	ncRNA; Exonic	SCNN1D	p.R730C		99	missense		Benign			150124819		0	2
1	3327949	Exonic	PRDM16	p.C396C		99	synonymous			Splice Site Loss		201309284		0.02	2
1	9661175	Exonic	TMEM201	p.A207T		99	missense	Tolerated	Benign			147993388		0	2
1	11007947	Exonic	C1orf127	p.V749fs*13	2	99	frameshift					776025865	6		2
1	12091851	Exonic	MIIP	p.R385W		99	missense	Tolerated	Benign			150645291		0	2
1	12779547	Exonic	AADACL3	p.P80L		99	missense	Tolerated				142242506		0	2
1	17087474	Promoter; Exonic	MST1L; LOC102724562	p.R64H		99	missense			Promoter Loss	TFAP2A	60783416		0	2
1	20680401	Exonic	VWA5B1	p.S1098N		99	missense	Tolerated	Benign			142298749		0	2
1	20960129	Promoter; Exonic	PINK1	p.G30R	19	65	missense	Damaging	Benign	Promoter Loss; ENCODE TFBS	TFAP2A; CCNT2; POLR2A; TRIM28; HMGN3	569753606		0	2
1	20987819	Exonic	DDOST	p.A26S	21	99	missense		Benign	ENCODE TFBS	ZNF263; ELF1; CCNT2; SETDB1; MYC; E2F1; GATA2; NR2C2; GABPA			0	2
1	21809876	Exonic; ncRNA	NBPF3	p.H563Q; p.H633Q; p.H621Q; p.H577Q	1	99	missense		Benign			151217608		0	2
1	22155561	Exonic	HSPG2	p.L4003V; p.L4002V	2	99	missense	Damaging	Probably Damaging			140403186		0	2
1	27877117	Exonic	AHDC1	p.V504M	1	99	missense	Tolerated	Possibly Damaging			143346525		0	2
1	28920364	Exonic	RAB42	p.S18T; p.S131T		99	missense	Tolerated	Possibly Damaging			147843526		0	2
1	39341434	ncRNA; Exonic	GJA9-MYCBP; GJA9	p.Q113*		99	stop gain							0	2
1	40092572	Exonic	HEYL	p.R198S		99	missense		Benign			374656603		0	2
1	40433366	Exonic; Intronic	MFSD2A	p.V360I; p.V245I; p.V321I; p.V373I; p.V358I; p.V204I		99	missense	Tolerated	Benign					0	2
1	43296604	Exonic	ERMAP	p.K84T		99	missense	Damaging	Benign			201143776		0	2
1	45288958	Exonic	PTCH2	p.G1072R		99	missense	Damaging	Probably Damaging					0	2
1	47407002	Exonic; ncRNA	CYP4A11	p.V35A		99	missense	Tolerated	Benign			149204978		0	2
1	62673126	Exonic	L1TD1	p.F276L		99	missense	Activating	Benign			139493385		0	2
1	62676659	Exonic	L1TD1	p.L738P		99	missense	Tolerated	Possibly Damaging			181507001		0	2
1	70501827	Exonic	LRRC7	p.N640K; p.N674K; p.N635K	6	99	missense	Tolerated	Benign			144654091		0	2
1	75078359	Exonic	ERICH3	p.K379E		99	missense	Damaging	Probably Damaging					0	2
1	75198954	Exonic; 5'UTR; ncRNA	TYW3; CRYZ	p.K9T	119	99	missense	Damaging	Benign	ENCODE TFBS	TFAP2A; MEF2A; ZNF143; TFAP2C; SMARCC1; TBP; GTF2B; POU2F2; GTF2F1; NFKB1; YY1; ELF1; REST; POLR2A; TRIM28; HEY1; SIN3A; MYC; MXI1; EP300; TAF1			0	2
1	77515950	Intronic; Exonic	ST6GALNAC5	p.I90T; p.S227P		99	missense	Damaging	Probably Damaging					0	2
1	86965343	Exonic	CLCA1	p.K787R		99	missense		Benign			142001805		0	2
1	91182214	Exonic	BARHL2	p.E180G		99	missense	Tolerated	Benign			146412001		0	2
1	92647413	Exonic	KIAA1107	p.E878D		99	missense							0	2
1	92649501	Exonic	KIAA1107	p.E1152K		99	missense					369463469		0	2
1	93724394	Exonic	CCDC18	p.K1212N; p.K1211N		99	missense	Tolerated						0	2
1	94998715	Exonic	F3	p.S174R	1	99	missense	Tolerated	Possibly Damaging			200192517		0	2
1	103364551	Splice Site	COL11A1			95				Splice Site Loss				0	2
1	109838891	Exonic	MYBPHL	p.T255fs*18; p.T278fs*18		99	frameshift								2
1	111061129	Exonic	KCNA10	p.G94E	1	99	missense	Damaging	Probably Damaging			369996397		0	2
1	114948338	Exonic	TRIM33	p.N821S	1	99	missense	Tolerated	Benign			115112952		0	2
1	115220593	Exonic	AMPD1	p.R421W; p.R417W	9	99	missense	Damaging				35859650		0	2
1	115829133	Exonic	NGF	p.R95H	3	99	missense	Tolerated	Benign			150136942		0	2
1	117142700	Exonic	IGSF3	p.S631I; p.S651I	6	99	missense	Tolerated	Possibly Damaging			75947003		0	2
1	117142736	Exonic	IGSF3	p.I639T; p.I619T	4	99	missense	Damaging	Benign			75067537		0	2
1	117142845	Exonic	IGSF3	p.R583W; p.R603W	1	99	missense	Damaging	Benign			200735353		0	2
1	117142868	Exonic	IGSF3	p.W595*; p.W575*	2	58	stop gain					61730489		0	2
1	117142869	Exonic	IGSF3	p.W595R; p.W575R	4	99	missense	Activating	Benign			78806598		0	2
1	117146504	Exonic	IGSF3	p.R476C; p.R456C		99	missense	Damaging	Probably Damaging			61786577		0	2
1	117146563	Exonic	IGSF3	p.T436M; p.T456M	2	99	missense	Tolerated	Benign			61786578		0	2
1	117146585	Exonic	IGSF3	p.R429C; p.R449C	6	99	missense	Tolerated	Possibly Damaging			968366784		0	2
1	117146592	Exonic	IGSF3	p.E446D; p.E426D	2	99	missense	Tolerated	Benign			532709767		0	2
1	117156459	Exonic	IGSF3	p.D254N	3	99	missense	Damaging	Probably Damaging			61786651		0	2
1	117156584	Exonic	IGSF3	p.Q212R	2	99	missense	Damaging	Possibly Damaging			143106517		0	2
1	117156585	Exonic	IGSF3	p.Q212*	2	99	stop gain					139013364		0	2
1	117156600	Exonic	IGSF3	p.S207G		99	missense	Activating	Benign			547741844		0	2
1	120512256	Exonic	NOTCH2	p.G329D		99	missense	Damaging	Probably Damaging					0	2
1	150471424	Exonic; ncRNA	TARS2	p.V485I; p.V355I; p.V403I	1	99	missense	Tolerated	Benign			116552645		0	2
1	150530531	Exonic	ADAMTSL4	p.P763L; p.P724L; p.P786L	1	99	missense	Tolerated	Benign			56055939		0	2
1	150900326	Exonic	SETDB1	p.E46K		99	missense	Tolerated	Benign			762626319		0	2
1	151678722	Exonic	CELF3	p.Q371_Q373dup; p.Q324_Q326dup; p.Q321_Q323dup; p.Q370_Q372dup		92	in-frame					749033855	8		2
1	152084403	Exonic	TCHH	p.L425_E430del		99	in-frame								2
1	152129100	Exonic	RPTN	p.G159S		55	missense	Tolerated	Benign			200003389		0	2
1	152187098	Exonic	HRNR	p.G2336D		99	missense	Tolerated	Possibly Damaging			139115767		0	2
1	152188707	Exonic	HRNR	p.T1800S		66	missense	Tolerated	Benign			747556761		0	2
1	152324146	Exonic	FLG2	p.H2039P		99	missense	Damaging	Possibly Damaging			141276572		0	2
1	153748216	ncRNA; Exonic	SLC27A3	p.H209Q	13	99	missense			ENCODE TFBS	POLR2A; E2F1	199514238		0	2
1	154110654	Exonic	NUP210L	p.H260Y		99	missense	Tolerated	Benign			150363452		0	2
1	155452148	Exonic	ASH1L	p.N171K		99	missense	Tolerated	Benign					0	2
1	155631173	Exonic	YY1AP1	p.C307W; p.C425W; p.C445W; p.C287W; p.C353W; p.C373W; p.C296W; p.C241W		99	missense	Tolerated	Probably Damaging			762085122		0	2
1	158064749	Exonic	KIRREL	p.R705*; p.R605*	4	99	stop gain							0	2
1	158576701	Exonic	OR10Z1	p.G158V		99	missense	Tolerated	Benign					0	2
1	158576712	Exonic	OR10Z1	p.V162F		99	missense	Tolerated	Benign			28565358		0	2
1	158595938	Exonic	SPTA1	p.Q1970E		99	missense	Tolerated	Possibly Damaging	Splice Site Loss				0	2
1	161681961	Exonic; Intronic	FCRLA	p.D263G; p.D174G; p.D129G; p.D123G; p.D269G		99	missense	Tolerated	Benign					0	2
1	161953940	Exonic	OLFML2B	p.R593H; p.R594H; p.R595H	2	99	missense	Damaging	Probably Damaging			148462010		0	2
1	161954665	Exonic	OLFML2B	p.R529Q; p.R527Q; p.R528Q	1	99	missense	Tolerated	Benign			756430892		0	2
1	167823663	Exonic	ADCY10	p.H593Y; p.H654Y; p.H746Y	2	99	missense	Tolerated	Benign			148216539		0	2
1	168066205	Exonic	GPR161	p.V82M; p.V231M; p.V136M; p.V214M; p.V234M; p.V100M		99	missense	Damaging	Probably Damaging			146363789		0	2
1	169489770	Exonic	F5	p.C2061G		99	missense	Damaging	Probably Damaging					0	2
1	169952488	Exonic	KIFAP3	p.K477*; p.K433*; p.K399*; p.K437*		99	stop gain							0	2
1	170961433	Exonic	MROH9	p.R386H		99	missense	Tolerated	Benign			139893602		0	2
1	172001604	Exonic; ncRNA	DNM3	p.D218H		99	missense	Damaging	Benign					0	2
1	176740164	Exonic	PAPPA2	p.C1521*		99	stop gain							0	2
1	177250117	Exonic	BRINP2	p.F602Y		99	missense	Tolerated	Benign					0	2
1	181701810	Exonic	CACNA1E	p.R863Q; p.R844Q		99	missense	Tolerated	Benign			202202209		0	2
1	185143825	Exonic	SWT1	p.K182N		99	missense	Damaging	Benign			146489629		0	2
1	185267208	Exonic	IVNS1ABP	p.S630P		99	missense	Damaging	Benign			35647906		0	2
1	196706659	Exonic	CFH	p.S884Y		99	missense	Tolerated	Benign			114743644		0	2
1	201178768	Exonic	IGFN1	p.S1583G		99	missense	Tolerated				199574248		0	2
1	201356006	Exonic	LAD1	p.L161F		99	missense	Tolerated	Possibly Damaging			148439940		0	2
1	202092165	Exonic	GPR37L1	p.G25V	1	99	missense	Damaging	Benign	ENCODE TFBS	CTBP2			0	2
1	204588136	Exonic	LRRN2	p.R329C	1	99	missense	Damaging	Probably Damaging			745491741		0	2
1	209803195	Exonic	LAMB3	p.G340E		99	missense	Damaging	Probably Damaging					0	2
1	209803196	Exonic	LAMB3	p.G340R		99	missense	Damaging	Probably Damaging					0	2
1	209849270	Promoter; Exonic	LOC101930114; G0S2	p.Q81K	1	99	missense	Tolerated	Benign	Promoter Loss	ETS1	775447110		0	2
1	211545572	Exonic	TRAF5	p.C401Y; p.C412Y		99	missense	Damaging	Possibly Damaging					0	2
1	211654534	Exonic	RD3	p.P75R		99	missense	Damaging	Probably Damaging					0	2
1	212617755	ncRNA; Exonic	NENF	p.L105M		99	missense	Damaging	Probably Damaging					0	2
1	214169964	Exonic	PROX1	p.T29R		99	missense		Benign					0	2
1	222832967	Exonic	MIA3	p.A1428T; p.A1592T; p.A1533T; p.A470T	4	99	missense	Damaging	Probably Damaging			189566529		0	2
1	225332309	Exonic	DNAH14	p.E1556D		99	missense	Damaging	Probably Damaging					0	2
1	228486388	Intronic; Exonic	OBSCN	p.E4394Q		99	missense	Tolerated						0	2
1	229738369	Exonic	TAF5L	p.D182V		99	missense	Tolerated	Possibly Damaging					0	2
1	231557348	Exonic	EGLN1	p.A96V	1	99	missense	Tolerated	Benign			113401862		0	2
1	232649956	Exonic	SIPA1L2	p.C377Y		99	missense	Activating	Benign			78479224		0	2
1	247201284	Exonic	ZNF670	p.R213C; p.R212C		99	missense	Damaging	Benign			76880556		0	2
1	247264611	Exonic	ZNF669	p.V68I; p.V154I		99	missense	Tolerated	Benign			77737647		0	2
1	247587816	Exonic	NLRP3	p.K355N; p.K357N	2	99	missense	Damaging	Possibly Damaging					0	2
1	248004389	Exonic	OR11L1	p.I270M		99	missense	Tolerated	Benign			72761012		0	2
1	248486994	Exonic	OR2M7	p.R293C		99	missense	Damaging	Benign			768101785		0	2
1	248512853	Exonic	OR14C36	p.R259S		99	missense	Damaging	Possibly Damaging					0	2
1	248525439	Exonic	OR2T4	p.V186G		99	missense	Damaging	Possibly Damaging			112041618		0	2
1	248525472	Exonic	OR2T4	p.T197I		99	missense	Tolerated	Possibly Damaging			148034380		0	2
1	248616207	Exonic	OR2T2/OR2T35	p.V37L		99	missense	Activating	Benign			151028361		0	2
1	248685186	Exonic	OR2G6	p.Q80P		99	missense	Damaging	Probably Damaging			781235269		0	2
1	248790229	Exonic	OR2T11	p.D67E		99	missense		Probably Damaging			146435261		0	2
1	248790269	Exonic	OR2T11	p.T54N		99	missense		Possibly Damaging			61733992		0	2
1	248801881	Exonic	OR2T2/OR2T35	p.R227G		99	missense	Damaging	Benign			138356236		0	2
1	248802451	Exonic	OR2T2/OR2T35	p.V37L		73	missense	Activating	Benign			543544589		0	2
2	1651993	Exonic	PXDN	p.D1187N		99	missense	Damaging	Probably Damaging			201763004		0	2
2	11931903	Exonic; Intronic	LPIN1	p.A559T		97	missense					538188237		0	2
2	21230498	Exonic	APOB	p.S3081T		99	missense	Damaging	Benign			72653100		0	2
2	21230600	Exonic	APOB	p.T3047R	3	99	missense	Tolerated	Benign			61742323		0	2
2	21363154	Exonic	TDRD15	p.I939V		99	missense	Tolerated				113616147		0	2
2	24406176	Exonic	FAM228A	p.D62A		99	missense	Damaging	Probably Damaging			201642678		0	2
2	26693567	Exonic	OTOF	p.K539T; p.K616T; p.K1306T	2	99	missense	Tolerated	Benign			62641623		0	2
2	26696882	Exonic	OTOF	p.V1129M; p.V382M; p.V439M	2	99	missense	Damaging	Possibly Damaging			138249243		0	2
2	29295843	Exonic	C2orf71	p.E429K		99	missense	Tolerated	Benign			199580720		0	2
2	39963886	Exonic; ncRNA; 3'UTR	THUMPD2	p.S267P; p.S408P; p.S392P; p.S501P		99	missense	Tolerated	Benign			139525605		0	2
2	42282480	Exonic	PKDCC	p.H390R		99	missense	Tolerated	Benign			752001053		0	2
2	44200946	Exonic	LRPPRC	p.A417S		99	missense	Tolerated	Benign			148843107		0	2
2	50280508	Exonic	NRXN1	p.M1339I; p.M1334I; p.M1313I; p.M1335I; p.M278I; p.M1343I; p.M1321I; p.M1286I; p.M1276I; p.M1342I; p.M1383I; p.M1296I; p.M308I; p.M1291I		99	missense	Tolerated	Benign			146100580		0	2
2	62069325	ncRNA; Exonic	FAM161A	p.Q118H	4	99	missense	Damaging	Benign			140622968		0	2
2	64778867	Exonic	AFTPH	p.G87C	1	99	missense	Damaging	Possibly Damaging			143292225		0	2
2	65296692	ncRNA; Exonic	CEP68	p.S38R		99	missense	Tolerated	Benign					0	2
2	70504169	Exonic	PCYOX1	p.S388C		99	missense	Tolerated	Possibly Damaging			78117294		0	2
2	71655733	Exonic	ZNF638	p.V1868L		99	missense	Tolerated	Benign			114489501		0	2
2	74007218	Exonic	DUSP11	p.R9G	160	99	missense		Benign	ENCODE TFBS	FOXA1; CEBPB; HDAC2; MAX; HNF4G; NRF1; CTCF; SMC3; ETS1; YY1; BCLAF1; RXRA; HEY1; POLR2A; SIN3A; MYC; HNF4A; RAD21; E2F6; EGR1; ZNF263; TBP; GTF2F1; NFKB1; USF1; THAP1; FOSL2; ELF1; RFX5; TAF1; FOXA2	563112073		0	2
2	74326404	Exonic	TET3	p.V1090A		99	missense	Damaging		Splice Site Loss				0	2
2	74709256	Promoter; Exonic	CCDC142; TTC31	p.R237G	3	99	missense		Benign	ENCODE TFBS	MYC; E2F1; TAF1	139980577		0	2
2	74709268	Promoter; Exonic	CCDC142; TTC31	p.S233P	3	99	missense		Benign	Promoter Loss; ENCODE TFBS	Arnt; MYC; E2F1; HIF1A::ARNT; TAF1	145418733		0	2
2	86364202	Exonic	PTCD3	p.P640A		99	missense	Tolerated	Benign			144692694		0	2
2	96521486	Exonic	ANKRD36C	p.S1874F		49	missense					201100797		0	2
2	96521512	Exonic	ANKRD36C	p.C1865W		99	missense					78536198		0	2
2	96521556	Exonic	ANKRD36C	p.K1851E		70	missense					77601294		0	2
2	110303656	Exonic; 3'UTR	2010-09-01	p.S408R; p.S307R; p.S417R; p.S425R; p.S247R; p.S440R; p.S398R; p.S431R; p.S273R; p.S250R		99	missense	Tolerated	Benign					0	2
2	114674583	Exonic	ACTR3	p.K75Q; p.K24Q		94	missense	Tolerated	Possibly Damaging					0	2
2	116497319	Exonic; 5'UTR	DPP10	p.E230D; p.E251D; p.E195D; p.E184D; p.E234D; p.E227D; p.E238D; p.E204D		99	missense		Probably Damaging			78880257		0	2
2	130951625	Exonic	TUBA3E	p.R264G		99	missense		Probably Damaging			76767502		0	2
2	131487691	Exonic	GPR148	p.R323C	2	99	missense	Tolerated	Benign			143265147		0	2
2	141816551	Exonic	LRP1B	p.V437I		99	missense	Activating	Benign			145931578		0	2
2	152276861	Exonic	RIF1	p.I221V		99	missense	Tolerated	Benign			147759612		0	2
2	153575319	Promoter; Exonic; ncRNA; 5'UTR	PRPF40A; ARL6IP6	p.A61P	57	99	missense		Benign	Promoter Loss; ENCODE TFBS	POLR2A; E2F1; TFAP2A	79229623		0	2
2	158275089	Exonic	CYTIP	p.Q187K		53	missense	Tolerated	Benign			746499954		0	2
2	160709838	Exonic	LY75; LY75-CD302	p.P897T		99	missense	Tolerated	Benign			144632226		0	2
2	163072493	Exonic	FAP	p.V236I; p.V261I		99	missense	Tolerated	Benign			148466393		0	2
2	179431235	Exonic	TTN	p.G26542C; p.G17477C; p.G23974C; p.G17602C; p.G24901C; p.G17669C		99	missense		Probably Damaging					0	2
2	179599503	Exonic; Intronic	TTN	p.G3806W; p.G5050W; p.G4733W		99	missense					908686601		0	2
2	179604236	Exonic; Intronic	TTN	p.E4337G; p.E4404G; p.E4258G; p.E4212G; p.E4575G		99	missense		Benign			564287456		0	2
2	179641981	Exonic; ncRNA	LOC101927055; TTN	p.G1570A; p.G1524A	1	99	missense	Damaging	Probably Damaging			199910114		0	2
2	189931456	Exonic	COL5A2	p.P485Q	4	99	missense	Tolerated	Probably Damaging			145281966		0	2
2	197002322	Exonic	STK17B	p.D323G		99	missense	Tolerated	Benign			751042475		0	2
2	203003206	Exonic	KIAA2012	p.P628L		99	missense					146921646		0	2
2	207171488	Exonic	ZDBF2	p.S746T; p.S744T		99	missense	Damaging	Probably Damaging					0	2
2	207175478	Exonic	ZDBF2	p.R2076C; p.R2074C		99	missense	Tolerated	Benign			202059950		0	2
2	212251873	Exonic	ERBB4	p.N1062K; p.N1046K	1	99	missense	Tolerated	Probably Damaging			200172669		0	2
2	220034028	Intronic; Exonic	SLC23A3	p.E141Q		99	missense	Tolerated	Probably Damaging	Splice Site Loss				0	2
2	228168740	Exonic	COL4A3	p.R1345C		99	missense	Damaging	Possibly Damaging			369088928		0	2
2	232262494	Exonic	B3GNT7	p.V22M		99	missense	Tolerated	Benign			116209946		0	2
2	233390097	Promoter; Exonic	CHRND; PRSS56	p.A565S		99	missense			Promoter Loss	TFAP2A; Arnt::Ahr; ZNF354C	143475239		0	2
2	234581361	Intronic; Exonic	UGT1A7 (includes others)	p.Y261H		99	missense	Tolerated	Benign			150454866		0	2
2	237308065	ncRNA; Exonic	IQCA1	p.A408T; p.A360T; p.A401T		99	missense	Tolerated	Benign			142121403		0	2
2	238976762	ncRNA; Exonic	UBE2F-SCLY; SCLY	p.K97fs*5	6	99	frameshift						6		2
3	8672586	ncRNA; Exonic	SSUH2	p.A122T; p.A144T; p.A71T		99	missense	Tolerated	Benign			150281754		0	2
3	12560670	Exonic; ncRNA	TSEN2	p.V358E; p.V332E; p.V299E		99	missense	Tolerated	Benign					0	2
3	12942625	Intronic; Exonic; 3'UTR	IQSEC1	p.A1068T		99	missense		Benign			559459711		0	2
3	13395067	Exonic	NUP210	p.R872K		99	missense	Tolerated	Benign			138982967		0	2
3	16237308	Exonic	GALNT15	p.S194I		99	missense	Damaging	Probably Damaging					0	2
3	36779202	Exonic	DCLK3	p.Q317*		99	stop gain							0	2
3	40503521	Exonic	RPL14	p.A157_A159del		99	in-frame					147295890	10		2
3	40503529	Exonic	RPL14	p.A157_A159dup	2	99	in-frame						7		2
3	44974449	Exonic; Intronic; ncRNA	ZDHHC3	p.T215I; p.T141I		99	missense	Tolerated	Benign					0	2
3	48475178	Exonic	CCDC51	p.R30H; p.R139H	1	99	missense	Tolerated	Probably Damaging			752727840		0	2
3	48619779	Exonic	COL7A1	p.R1538C	4	99	missense	Tolerated	Probably Damaging			149711883		0	2
3	48697795	Exonic	CELSR3	p.M758R		99	missense	Damaging	Benign					0	2
3	49395332	Intronic; 3'UTR	GPX1			99				Splice Site Loss		576821945		0	2
3	49455040	Exonic; Intronic; ncRNA	AMT	p.R382Q; p.R338Q; p.R326Q	2	99	missense	Tolerated	Benign			141246107		0	2
3	49698498	Exonic	BSN	p.G3074R		57	missense	Tolerated	Benign			147485557		0	2
3	69096568	Exonic	TMF1	p.Q430E		99	missense	Tolerated	Benign			35447207		0	2
3	75714298	Exonic	FRG2C	p.Q93R	2	99	missense	Tolerated	Benign			74714110		0	2
3	75714337	Exonic	FRG2C	p.I106S	2	99	missense	Activating	Benign			73840323		0	2
3	75714345	Exonic	FRG2C	p.D109Y	1	99	missense	Damaging	Benign			73840324		0	2
3	75714702	Exonic	FRG2C	p.N120S	2	99	missense	Tolerated	Benign			62247157		0	2
3	75714771	Exonic	FRG2C	p.D143G		99	missense	Tolerated	Probably Damaging					0	2
3	75714788	Exonic	FRG2C	p.S149R		99	missense	Tolerated	Benign					0	2
3	75714807	Exonic	FRG2C	p.G155E	2	99	missense	Damaging	Probably Damaging			62247158		0	2
3	75714809	Exonic	FRG2C	p.R156C	2	99	missense	Damaging	Benign			77371781		0	2
3	75714819	Exonic	FRG2C	p.R159Q	2	99	missense	Tolerated	Benign			74497996		0	2
3	75714831	Exonic	FRG2C	p.R163Q	2	99	missense	Tolerated	Benign			138192454		0	2
3	75714840	Exonic	FRG2C	p.E166G		99	missense	Tolerated	Benign					0	2
3	75714843	Exonic	FRG2C	p.V167D		99	missense	Tolerated	Benign					0	2
3	75714917	Exonic	FRG2C	p.A192T	1	99	missense	Tolerated	Benign			75138472		0	2
3	75714929	Exonic	FRG2C	p.A196T	3	99	missense	Tolerated	Possibly Damaging					0	2
3	75714950	Exonic	FRG2C	p.L203M	4	99	missense	Tolerated	Probably Damaging			73840338		0	2
3	75715099	Exonic	FRG2C	p.D252E		96	missense	Tolerated	Benign			2118760		0	2
3	75715118	Exonic	FRG2C	p.A259T	1	99	missense		Benign			73840339		0	2
3	75715124	Exonic	FRG2C	p.P261S	1	99	missense		Probably Damaging			72503535		0	2
3	75715173	Exonic	FRG2C	p.A277V		99	missense		Probably Damaging					0	2
3	75715181	Exonic	FRG2C	p.G280R	1	99	missense		Probably Damaging					0	2
3	75779602	Exonic; 3'UTR	ZNF717	p.*799S		99	stop loss							0	2
3	75779680	Exonic; 3'UTR	ZNF717	p.M773T		99	missense					78431785		0	2
3	75779719	Exonic; 3'UTR	ZNF717	p.D760G		99	missense					78030541		0	2
3	75779762	Exonic; 3'UTR	ZNF717	p.L746I		99	missense					73841587		0	2
3	75779769	Exonic	ZNF717	p.V114L; p.V107L; p.R743S	1	99	missense			Splice Site Loss		72503549		0	2
3	75781243	Exonic	ZNF717	p.I103V; p.V732V; p.I96V	1	99	missense; synonymous	Tolerated				62250085		0	2
3	75786225	Promoter; Exonic; Intronic	ZNF717	p.T800I; p.T850I	1	99	missense	Tolerated	Benign	Promoter Loss	HNF1B; SPI1	76757483		0	2
3	75786256	Promoter; Exonic; Intronic	ZNF717	p.K840*; p.K790*	1	75	stop gain			Promoter Loss	REL; NFATC2; NF-kappaB; ETS1; RELA	113251431		0	2
3	75786261	Promoter; Exonic; Intronic	ZNF717	p.G788E; p.G838E	3	99	missense	Damaging	Possibly Damaging	Promoter Loss	SPIB; REL; EBF1; NFATC2; NF-kappaB; MZF1_1-4; ETS1; RELA	78738705		0	2
3	75786278	Promoter; Exonic; Intronic	ZNF717	p.H832Q; p.H782Q	1	99	missense	Damaging	Possibly Damaging	Promoter Loss	GATA2; FOXC1	79811623		0	2
3	75786288	Promoter; Exonic; Intronic	ZNF717	p.L779P; p.L829P	2	99	missense	Damaging	Probably Damaging	Promoter Loss	FOXC1	76707683		0	2
3	75786298	Promoter; Exonic; Intronic	ZNF717	p.K826E; p.K776E	1	99	missense	Tolerated	Benign			76137150		0	2
3	75786315	Promoter; Exonic; Intronic	ZNF717	p.E818_R820del; p.E768_R770del	4	99	in-frame			Promoter Loss	NFATC2; ETS1; FOXC1				2
3	75786337	Promoter; Exonic; Intronic	ZNF717	p.P813S; p.P763S		99	missense	Damaging	Probably Damaging	Promoter Loss	YY1; Hltf	78596620		0	2
3	75786354	Promoter; Exonic; Intronic	ZNF717	p.T757I; p.T807I		99	missense	Activating	Benign			77045598		0	2
3	75786379	Promoter; Exonic; Intronic	ZNF717	p.T749A; p.T799A		99	missense	Tolerated	Benign			80170761		0	2
3	75786597	Promoter; Exonic; Intronic	ZNF717	p.R726Q; p.R676Q	1	99	missense	Tolerated	Benign	Promoter Loss	MZF1_1-4; USF1	76585055		0	2
3	75786607	Promoter; Exonic; Intronic; Splice Site	ZNF717	p.V673I; p.V723I	3	99	missense	Tolerated	Benign	Splice Site Loss; Promoter Loss	FOXC1	113494751		0	2
3	75786610	Promoter; Exonic; Intronic	ZNF717	p.K722Q; p.K672Q		71	missense	Tolerated	Possibly Damaging	Splice Site Loss; Promoter Loss	GATA2; FOXC1	80021495		0	2
3	75786619	Promoter; Exonic; Intronic	ZNF717	p.R719G; p.R669G	7	61	missense	Tolerated	Benign			77250491		0	2
3	75786670	Promoter; Exonic; Intronic	ZNF717	p.P702S; p.P652S		77	missense	Damaging	Benign	Promoter Loss	REL; NF-kappaB; RELA	80089603		0	2
3	75786916	Promoter; Exonic; Intronic	ZNF717	p.E570*; p.E620*		99	stop gain			Promoter Loss	Hltf; FOXC1	78906544		0	2
3	75786919	Promoter; Exonic; Intronic	ZNF717	p.Y569N; p.Y619N		99	missense	Damaging	Probably Damaging	Promoter Loss	Hltf	77101176		0	2
3	75786921	Promoter; Exonic; Intronic	ZNF717	p.P618L; p.P568L		99	missense	Damaging	Possibly Damaging	Promoter Loss	REL; NF-kappaB; Hltf; RELA	757180235		0	2
3	75786991	Promoter; Exonic; Intronic	ZNF717	p.E545K; p.E595K		99	missense	Damaging	Possibly Damaging	Promoter Loss	Pdx1	76496075		0	2
3	75787015	Promoter; Exonic; Intronic	ZNF717	p.G537S; p.G587S		99	missense	Damaging	Probably Damaging	Promoter Loss	NFIC	76263679		0	2
3	75787081	Promoter; Exonic; Intronic	ZNF717	p.C565S; p.C515S	1	99	missense	Damaging	Possibly Damaging	Promoter Loss	FOXC1	77378861		0	2
3	75787159	Promoter; Exonic; Intronic	ZNF717	p.E489K; p.E539K		99	missense	Tolerated	Benign			77322475		0	2
3	75787240	Promoter; Exonic; Intronic	ZNF717	p.C512R; p.C462R		99	missense	Damaging	Probably Damaging			76111663		0	2
3	75787305	Promoter; Exonic; Intronic	ZNF717	p.R440H; p.R490H		99	missense	Tolerated	Benign	Promoter Loss	ELK4; AP1; FOXC1	77389541		0	2
3	75787348	Promoter; Exonic; Intronic	ZNF717	p.G425del; p.G475del		99	in-frame			Promoter Loss	SPIB; REL; EBF1; NFATC2; NF-kappaB; ETS1; MZF1_1-4; RELA	369031878	4		2
3	75787353	Promoter; Exonic; Intronic	ZNF717	p.T424I; p.T474I		99	missense	Damaging	Benign	Promoter Loss	EBF1; HNF1B	79406015		0	2
3	75787405	Promoter; Exonic; Intronic	ZNF717	p.G457R; p.G407R		99	missense	Damaging	Possibly Damaging	Promoter Loss	REL; SPIB; NFATC2; ETS1; ZNF354C	73843014		0	2
3	75787416	Promoter; Exonic; Intronic	ZNF717	p.C453Y; p.C403Y		99	missense	Damaging	Probably Damaging	Promoter Loss	Pdx1; FOXC1	10442977		0	2
3	75787464	Exonic; microRNA; Intronic	ZNF717	p.R387K; p.R437K	1	99	missense	Tolerated	Benign	microRNA		74861398		0	2
3	75787476	Exonic; microRNA; Intronic	ZNF717	p.S433N; p.S383N		99	missense	Tolerated	Benign	microRNA		113228636		0	2
3	75787516	Exonic; Intronic	ZNF717	p.E370Q; p.E420Q	1	99	missense	Damaging	Possibly Damaging			79870536		0	2
3	75787519	Exonic; Intronic	ZNF717	p.G419W; p.G369W	1	99	missense	Damaging	Probably Damaging					0	2
3	75787605	Exonic; Intronic	ZNF717	p.S340L; p.S390L		69	missense	Damaging	Benign					0	2
3	75787646	Exonic; Intronic	ZNF717	p.F326fs*3; p.F376fs*3	7	99	frameshift					67579270	4		2
3	75787677	Exonic; Intronic	ZNF717	p.P316H; p.P366H		99	missense	Damaging	Benign					0	2
3	75787726	Exonic; Intronic	ZNF717	p.R300C; p.R350C	1	99	missense	Tolerated	Possibly Damaging			1962893		0	2
3	75787732	Exonic; Intronic	ZNF717	p.F348V; p.F298V		99	missense	Damaging	Possibly Damaging			74776730		0	2
3	75787770	Exonic; Intronic	ZNF717	p.G335E; p.G285E		77	missense	Damaging	Probably Damaging			74873974		0	2
3	75787927	Exonic; Intronic	ZNF717	p.Y283H; p.Y233H		99	missense	Damaging	Benign			75388892		0	2
3	75787962	Exonic; Intronic	ZNF717	p.T221S; p.T271S	1	99	missense	Tolerated	Benign			79540623		0	2
3	75787996	Exonic; Intronic	ZNF717	p.G210R; p.G260R	1	99	missense	Tolerated	Possibly Damaging			78640256		0	2
3	75788010	Exonic; Intronic	ZNF717	p.V205G; p.V255G	1	99	missense	Tolerated	Benign			3009006		0	2
3	75788023	Exonic; Intronic	ZNF717	p.V201I; p.V251I	1	99	missense	Tolerated	Benign			76889571		0	2
3	75788028	Exonic; Intronic	ZNF717	p.S199L; p.S249L	2	99	missense	Tolerated	Benign			77971486		0	2
3	75788088	Exonic; Intronic	ZNF717	p.R229K; p.R179K		99	missense	Tolerated	Benign			77856895		0	2
3	75788115	Exonic; Intronic	ZNF717	p.T170M; p.T220M	1	99	missense	Tolerated	Benign			62246570		0	2
3	75788130	Exonic; Intronic	ZNF717	p.G215V; p.G165V		99	missense	Damaging	Benign			113708852		0	2
3	75788152	Exonic; Intronic	ZNF717	p.T208P; p.T158P	1	99	missense	Activating	Benign			76179262		0	2
3	75788199	Exonic; Intronic	ZNF717	p.H192R; p.H142R		99	missense	Tolerated	Benign			77110669		0	2
3	75788230	Exonic; Intronic	ZNF717	p.V182I; p.V132I		99	missense	Tolerated	Benign			913047138		0	2
3	75788245	Exonic; Intronic	ZNF717	p.G127R; p.G177R	3	99	missense	Tolerated	Possibly Damaging			79835104		0	2
3	75788263	Exonic; Intronic	ZNF717	p.P171S; p.P121S		99	missense	Tolerated	Benign					0	2
3	75788281	Exonic; Intronic	ZNF717	p.M115V; p.M165V	2	99	missense	Tolerated	Benign			76243986		0	2
3	75788292	Exonic; Intronic	ZNF717	p.D111V; p.D161V	2	99	missense	Tolerated	Benign			73843015		0	2
3	75788314	Exonic; Intronic	ZNF717	p.M104V; p.M154V	1	99	missense	Tolerated	Benign			79381924		0	2
3	75788316	Exonic; Intronic	ZNF717	p.G103E; p.G153E		99	missense	Tolerated	Possibly Damaging			79165653		0	2
3	75788366	Exonic; Intronic	ZNF717	p.L86F; p.L136F	1	99	missense	Tolerated	Benign			80085410		0	2
3	75788411	Exonic; Intronic	ZNF717	p.N121K; p.N71K		83	missense	Tolerated	Benign					0	2
3	75788434	Exonic; Intronic	ZNF717	p.Q64K; p.Q114K		99	missense	Tolerated	Benign			4011155		0	2
3	75788484	Exonic; Intronic	ZNF717	p.I47T; p.I97T		99	missense	Tolerated	Benign			74485599		0	2
3	75790447	Exonic	ZNF717	p.T86I; p.T36I; p.T79I		99	missense	Tolerated	Benign			76526276		0	2
3	75790466	Exonic	ZNF717	p.P30T; p.P73T; p.P80T		99	missense	Damaging	Benign			78571006		0	2
3	75790513	Exonic	ZNF717	p.Y64C; p.Y14C; p.Y57C	1	99	missense	Tolerated	Benign			2918519		0	2
3	75790791	Exonic	ZNF717	p.L52V; p.L2V; p.L45V		99	missense	Damaging	Possibly Damaging			72503552		0	2
3	75790792	Exonic	ZNF717	p.M44I; p.M51I; p.M1I		99	missense; start loss	Tolerated	Benign			78870385		0	2
3	75790837	Exonic; 5'UTR	ZNF717	p.W36C; p.W29C		99	missense	Damaging	Probably Damaging			75811170		0	2
3	97596879	Exonic	CRYBG3	p.E2281K		99	missense					149984020		0	2
3	111793203	ncRNA; Exonic	TMPRSS7	p.N450I		99	missense	Damaging	Possibly Damaging					0	2
3	116163812	Exonic	LSAMP	p.L23I		99	missense	Tolerated	Benign			139468116		0	2
3	125855608	ncRNA; Exonic	ALDH1L1	p.S448N; p.S458N; p.S347N		99	missense	Tolerated	Benign			9282697		0	2
3	128780911	Exonic	GP9	p.Q110R		99	missense	Tolerated	Benign			201341449		0	2
3	129696006	Exonic	TRH	p.R226W		99	missense	Damaging	Benign			140702654		0	2
3	132384704	Exonic; Intronic	UBA5	p.D67N; p.D11N	1	99	missense	Tolerated	Benign			61748106		0	2
3	133185734	Exonic	BFSP2	p.R318S		99	missense	Tolerated	Benign			146972354		0	2
3	133327779	Exonic	TOPBP1	p.L1401I		99	missense	Damaging	Probably Damaging					0	2
3	140401373	Exonic	TRIM42	p.N137K		99	missense	Tolerated	Benign			143388392		0	2
3	141164201	Exonic	ZBTB38	p.K991E		99	missense	Tolerated	Benign					0	2
3	142275331	Exonic	ATR	p.W658R		99	missense	Tolerated	Benign					0	2
3	143212599	Exonic	SLC9A9	p.I404N		99	missense	Damaging	Possibly Damaging			767059595		0	2
3	148847706	Exonic	HPS3	p.R66C	1	99	missense	Tolerated	Benign			529838933		0	2
3	150931827	Intronic; Exonic	P2RY14; MED12L	p.V93A		99	missense	Tolerated	Probably Damaging			141377422		0	2
3	150932086	Intronic; Exonic	P2RY14; MED12L	p.T7P		99	missense	Tolerated	Benign			140551771		0	2
3	151164038	Exonic	IGSF10	p.R1244K		99	missense	Tolerated	Benign					0	2
3	154146569	Exonic	GPR149	p.A279E		99	missense	Tolerated	Benign			760959162		0	2
3	158407958	Exonic	GFM1	p.A658E; p.A639E		99	missense	Tolerated	Benign					0	2
3	164710159	Exonic	SI	p.D1623A		91	missense	Tolerated	Benign			146899814		0	2
3	164733847	Exonic	SI	p.D1261N	1	99	missense	Tolerated	Possibly Damaging			149783130		0	2
3	169656188	ncRNA; Exonic	SAMD7	p.T412I		99	missense	Tolerated	Benign			138055938		0	2
3	169899486	5'UTR; Intronic	PHC3		109	99				Splice Site Loss; ENCODE TFBS	CEBPB; MAX; NRF1; CTCF; YY1; POLR2A; HEY1; MYC; ZBTB7A; TFAP2C; TBP; SMARCC2; POU2F2; USF2; NFKB1; USF1; THAP1; BATF; ELF1; IRF4; ATF3; TAF1			0	2
3	171377058	Exonic	PLD1	p.V754L; p.V792L		99	missense	Tolerated	Benign			146759449		0	2
3	171392341	Exonic	PLD1	p.A727fs*4; p.A689fs*4		99	frameshift					771187817			2
3	185184738	Exonic	MAP3K13	p.M544V; p.M337V		99	missense	Tolerated	Benign			78802989		0	2
3	186917544	ncRNA; Exonic	RTP1; LOC101929106	p.S160G	1	99	missense		Benign			750803512		0	2
3	195451755	Exonic	MUC20	p.S94N		99	missense	Tolerated				368671872		0	2
3	195509249	Intronic; Exonic	MUC4	p.G3068S		72	missense	Activating				761569859		0	2
3	195509737	Intronic; Exonic	MUC4	p.V2905A		49	missense	Activating				879346331		0	2
3	195509746	Intronic; Exonic	MUC4	p.L2902P		49	missense	Tolerated						0	2
3	195511211	Intronic; Exonic	MUC4	p.A2414T		81	missense	Tolerated	Benign			200964957		0	2
3	195511214	Intronic; Exonic	MUC4	p.H2413D		63	missense	Tolerated	Benign			202190300		0	2
3	195511274	Intronic; Exonic	MUC4	p.A2393S		99	missense	Damaging	Benign			777518383		0	2
3	195511294	Intronic; Exonic	MUC4	p.P2386H		74	missense	Damaging	Possibly Damaging					0	2
3	195512195	Intronic; Exonic	MUC4	p.A2086P		99	missense	Tolerated	Benign			71617308		0	2
3	195512603	Intronic; Exonic	MUC4	p.T1950A		99	missense	Tolerated	Benign			79969373		0	2
3	195512974	Intronic; Exonic	MUC4	p.P1826L	1	52	missense	Damaging	Benign					0	2
3	196733518	Exonic	MELTF	p.F614I		99	missense	Tolerated	Possibly Damaging			139531771		0	2
4	367142	Intronic; Exonic	ZNF141	p.T230A; p.T306A		99	missense	Tolerated	Benign			539002588		0	2
4	860891	Exonic	GAK	p.D830N; p.D909N		99	missense	Tolerated	Benign			200903151		0	2
4	1956968	Exonic	NSD2	p.A807T		6	missense	Tolerated	Benign			143360610		0	2
4	2664919	Exonic; ncRNA	FAM193A	p.A394fs*51; p.A372fs*51		87	frameshift								2
4	5735156	Exonic	EVC	p.K232N		66	missense	Damaging	Possibly Damaging			371664035		0	2
4	7677873	Exonic	SORCS2	p.R420W		84	missense	Damaging	Possibly Damaging			373293446		0	2
4	25769216	Exonic	SEL1L3	p.Y773H; p.Y891H; p.Y926H		99	missense		Possibly Damaging			187715517		0	2
4	39280221	Exonic	WDR19	p.K1327T; p.K1167T		99	missense	Tolerated	Benign					0	2
4	46737040	Exonic	COX7B2	p.T57I		99	missense	Tolerated	Benign			140822119		0	2
4	48896023	Exonic; ncRNA	OCIAD2	p.L89V; p.L27V; p.R89G		79	missense	Tolerated	Benign			145828802		0	2
4	54966545	Exonic	GSX2	p.I12V		99	missense		Benign			145597698		0	2
4	69962757	Intronic; Exonic	UGT2B7	p.S173R		99	missense	Activating	Benign					0	2
4	71495260	Exonic	ENAM	p.L15V		99	missense	Tolerated	Probably Damaging					0	2
4	73156665	Exonic	ADAMTS3	p.H946Q		99	missense	Damaging	Possibly Damaging					0	2
4	77969529	Exonic; 3'UTR	CCNI	p.E285A; p.E283A; p.E312A; p.E211A; p.E221A; p.E254A; p.E326A		99	missense	Tolerated	Possibly Damaging					0	2
4	79385249	Exonic	FRAS1	p.E2280*		99	stop gain							0	2
4	79782570	Exonic	BMP2K	p.E339Q		99	missense	Tolerated	Benign					0	2
4	82366985	Exonic	RASGEF1B	p.Y246C; p.Y245C; p.Y204C	1	99	missense	Damaging	Possibly Damaging			770893155		0	2
4	82380597	Exonic	RASGEF1B	p.Q22H		99	missense	Tolerated	Benign			148139699		0	2
4	84194754	Exonic	COQ2	p.N196S	3	99	missense	Tolerated				150295921		0	2
4	84194767	Exonic	COQ2	p.T192A	3	99	missense	Tolerated				144913206		0	2
4	84205781	Exonic	COQ2	p.P96L	64	99	missense	Tolerated		ENCODE TFBS	TBP; CTCF; CHD2; POLR2A; HEY1; E2F1	566165293		0	2
4	87728962	Exonic	PTPN13	p.M2332T; p.M2313T; p.M2141T; p.M2337T		99	missense	Tolerated	Benign			745890980		0	2
4	88533986	Exonic	DSPP	p.Q216H		99	missense	Tolerated	Benign					0	2
4	88766285	Exonic; 5'UTR	MEPE	p.Y89H; p.Y120H		99	missense	Tolerated	Benign			372153135		0	2
4	100052716	Exonic	ADH4	p.I280T; p.I261T		99	missense	Tolerated	Benign			377695906		0	2
4	100268940	ncRNA; Exonic	ADH1C	p.E28fs*6		99	frameshift					773744058	1		2
4	107092344	Exonic	TBCK	p.Q715*; p.Q652*; p.Q543*; p.Q676*		99	stop gain							0	2
4	110662159	Exonic	CFI	p.E556Q; p.E541Q; p.E548Q	3	99	missense	Tolerated	Possibly Damaging			7437875		0	2
4	110772947	Exonic	LRIT3	p.D135V		99	missense	Damaging				61740116		0	2
4	115891641	Exonic	NDST4	p.F389C		99	missense	Damaging	Probably Damaging					0	2
4	122078349	Exonic	TNIP3	p.T88R; p.T158R; p.T165R		99	missense	Tolerated	Benign			114015715		0	2
4	126402754	Exonic	FAT4	p.E4228G; p.E4226G		99	missense		Benign					0	2
4	126412637	Exonic	FAT4	p.R4889K; p.R4888K; p.R4887K		99	missense		Probably Damaging			35845544		0	2
4	144135006	Exonic	USP38	p.L171S; p.L626S		99	missense	Tolerated	Benign			146620037		0	2
4	156860557	Exonic	CTSO	p.G173V		99	missense	Damaging	Probably Damaging			143745102		0	2
4	170384481	Exonic	NEK1	p.S762C; p.S737C; p.S834C; p.S806C; p.S790C		99	missense	Damaging	Possibly Damaging			187263822		0	2
4	175183943	Exonic	FBXO8	p.L101I		99	missense	Damaging	Possibly Damaging					0	2
5	33576410	Exonic	ADAMTS12	p.T1156A; p.T1241A	1	99	missense	Tolerated	Benign			145214580		0	2
5	35047964	Exonic	AGXT2	p.L12M		99	missense	Tolerated	Possibly Damaging					0	2
5	35618137	Exonic	SPEF2	p.L13W	4	99	missense	Damaging	Probably Damaging	ENCODE TFBS	POLR2A; RFX5			0	2
5	35691153	Exonic	SPEF2	p.E513D	1	99	missense	Damaging	Probably Damaging					0	2
5	36064366	Intronic; ncRNA; Exonic	UGT3A2	p.G61S		99	missense	Tolerated	Benign			149440895		0	2
5	38919465	Intronic; Exonic	OSMR	p.H581P		99	missense							0	2
5	54585257	Intronic; Splice Site	DHX29			99				Splice Site Loss				0	2
5	65892668	Exonic	MAST4	p.P67_P68dup	1	99	in-frame			ENCODE TFBS	ZNF263	577558811	6		2
5	68419197	Exonic	SLC30A5	p.L648P		99	missense	Damaging	Probably Damaging					0	2
5	71739833	Exonic	ZNF366	p.A662G		99	missense		Benign			144841656		0	2
5	76734132	Exonic	WDR41	p.R313C		99	missense		Possibly Damaging			150464684		0	2
5	79739007	Exonic; ncRNA	ZFYVE16	p.C829G		99	missense		Benign			145987464		0	2
5	93732019	Exonic	KIAA0825	p.D1028V		99	missense		Probably Damaging			570837464		0	2
5	94245088	Splice Site	MCTP1			99				Splice Site Loss		772689423		0	2
5	101724473	Exonic	SLCO6A1	p.R646W; p.R393W; p.R584W	2	99	missense	Tolerated	Benign			140805258		0	2
5	126754870	Exonic	MEGF10	p.R455H		99	missense	Tolerated	Benign			144145310		0	2
5	136476339	Exonic	SPOCK1	p.P93S		99	missense	Damaging	Benign			78484193		0	2
5	139931629	ncRNA; Intronic; Exonic	SRA1	p.V110L	10	99	missense	Tolerated	Benign			202193903		0	2
5	140752104	Promoter; Exonic; Intronic	PCDHGA6; PCDHGA5; PCDHGA4; PCDHGA3; PCDHGB3; PCDHGA2; PCDHGB2; PCDHGA1; PCDHGB1	p.L715M	1	99	missense	Damaging	Possibly Damaging			138338803		0	2
5	140763278	Exonic; Intronic	PCDHGA7; PCDHGA6; PCDHGA5; PCDHGA4; PCDHGA3; PCDHGB3; PCDHGA2; PCDHGB2; PCDHGA1; PCDHGB1	p.E271G		99	missense	Damaging	Probably Damaging			201269369		0	2
5	140802199	Exonic; Intronic	PCDHGA8; PCDHGA7; PCDHGA6; PCDHGB7; PCDHGA5; PCDHGB6; PCDHGB5; PCDHGA4; PCDHGA3; PCDHGB4; PCDHGB3; PCDHGA2; PCDHGB2; PCDHGA1; PCDHGA9; PCDHGA10; PCDHGA11; PCDHGB1	p.G469C		99	missense	Damaging	Probably Damaging			199543811		0	2
5	146773666	Exonic	DPYSL3	p.V663F; p.V549F		99	missense	Damaging	Benign			771854528		0	2
5	148699986	Exonic	AFAP1L1	p.E520G; p.E553G		99	missense	Damaging	Benign			148550254		0	2
5	156590188	Exonic	FAM71B	p.A363V		99	missense	Tolerated	Benign			74414939		0	2
5	157170777	Exonic	LSM11	p.G7R	125	99	missense		Benign	ENCODE TFBS	FOXA1; CCNT2; SRF; NRF1; CTCF; SMC3; GATA1; YY1; BCLAF1; HEY1; POLR2A; TRIM28; SIN3A; E2F1; E2F4; ZBTB7A; HMGN3; E2F6; MEF2A; TCF7L2; MEF2C; ZNF263; TBP; PAX5; NFKB1; USF1; CTCFL; ZEB1; SP1; IRF1; TAF7; ATF3; TAF1			0	2
5	170736521	Exonic	TLX3	p.R51H	2	99	missense	Tolerated	Possibly Damaging	ENCODE TFBS	E2F1	200774344		0	2
5	176314728	Exonic	HK3	p.G442W		99	missense	Damaging	Possibly Damaging			116172743		0	2
5	176318488	Exonic	HK3	p.L54I		99	missense	Tolerated	Benign			112694326		0	2
5	176798979	Exonic	RGS14	p.A535V		99	missense	Tolerated	Benign			376389265		0	2
5	176798996	Exonic	RGS14	p.E541Q		99	missense	Tolerated	Benign			149981884		0	2
5	176799017	Exonic	RGS14	p.K548E		99	missense	Tolerated	Benign			377596459		0	2
5	178413330	Exonic	GRM6	p.V642A		99	missense	Damaging	Benign					0	2
5	179023642	Exonic	RUFY1	p.G423S; p.G531S		99	missense	Tolerated	Benign			113842455		0	2
6	5000840	Intronic; Exonic	RPP40	p.N98K		99	missense	Tolerated	Benign			139252154		0	2
6	7580579	Intronic; Exonic	DSP	p.E1386K	1	99	missense	Tolerated	Benign			397516935		0	2
6	15504810	Exonic	JARID2	p.P843L; p.P671L		99	missense	Tolerated	Benign			367950791		0	2
6	30997500	Exonic	MUC22	p.E1434A; p.E1431A	1	99	missense	Tolerated				77202441		0	2
6	31599982	Promoter; Exonic	PRRC2A	p.P1179del		99	in-frame			Promoter Loss	MZF1_5-13; ETS1; NF-kappaB	547196862	2		2
6	32974897	Exonic	HLA-DOA	p.V237I	1	99	missense	Tolerated	Benign			114742371		0	2
6	33258496	Promoter; Exonic	WDR46; PFDN6	p.K88N		99	missense	Damaging	Possibly Damaging					0	2
6	33756817	5'UTR; Exonic	LEMD2	p.T26N	71	99	missense		Possibly Damaging	ENCODE TFBS	ZNF263; TBP; CCNT2; CTBP2; STAT1; NR2C2; GATA1; NFKB1; YY1; ELF1; POLR2A; HEY1; SIN3A; E2F1; E2F4; TAF1	201742534		0	2
6	38854646	Exonic	DNAH8	p.I2780T	4	99	missense					142328376		0	2
6	39162417	Exonic	KCNK5	p.R140C		99	missense	Tolerated	Benign			199498902		0	2
6	42236236	Exonic	TRERF1	p.T365A		99	missense	Tolerated	Benign			72856334		0	2
6	42897415	Exonic; ncRNA; 5'UTR	CNPY3-GNMT; CNPY3	p.G36E		99	missense	Tolerated	Benign			777982533		0	2
6	54002322	Intronic; Exonic	MLIP	p.E485D; p.E474D		99	missense	Tolerated						0	2
6	55739660	Exonic	BMP5	p.H2Y		99	missense		Benign			9475437		0	2
6	73933548	Exonic	KHDC1L	p.E104*		99	stop gain							0	2
6	75851829	Exonic	COL12A1	p.S462A; p.S1626A		99	missense	Tolerated	Probably Damaging			77654847		0	2
6	84862690	Exonic	CEP162	p.D1068V; p.D992V		99	missense	Damaging	Probably Damaging			116437443		0	2
6	106967554	Exonic	CRYBG1	p.K416R		99	missense	Tolerated	Benign			141046906		0	2
6	106991410	Exonic	CRYBG1	p.E1251D		99	missense	Tolerated	Benign			138751164		0	2
6	116446633	Intronic; Exonic	COL10A1; NT5DC1	p.L8W	2	99	missense	Damaging	Benign			34539681		0	2
6	116574739	Promoter; Exonic	TSPYL4; DSE	p.P145S		99	missense	Tolerated	Benign	Promoter Loss	FOXC1; GATA3	200307638		0	2
6	117704623	Exonic	ROS1	p.V785M		99	missense	Damaging	Probably Damaging			763408803		0	2
6	117708159	Exonic	ROS1	p.S673I		99	missense	Damaging	Benign					0	2
6	119150289	Exonic	MCM9	p.D484N		99	missense	Damaging						0	2
6	144612986	Exonic	UTRN	p.E8Q		99	missense		Benign					0	2
7	193222	Exonic	FAM20C	p.R8Q		99	missense	Damaging	Benign			73251052		0	2
7	195556	Exonic	FAM20C	p.P203L	1	99	missense	Tolerated	Benign			763622631		0	2
7	1587519	Exonic	TMEM184A	p.G291S		99	missense	Tolerated	Benign			61745815		0	2
7	1594934	Exonic	TMEM184A	p.V63L		99	missense	Damaging	Possibly Damaging			773745617		0	2
7	2579431	ncRNA; Exonic	BRAT1	p.Q321R; p.Q496R		99	missense	Tolerated	Benign			142667367		0	2
7	4008969	Exonic	SDK1	p.V543I		99	missense		Benign			140446821		0	2
7	4153828	Exonic	SDK1	p.E1249Q		99	missense		Benign			141814484		0	2
7	6013096	Exonic; ncRNA	PMS2	p.W654*; p.W841*; p.W852*; p.W735*; p.W789*; p.W706*; p.W717*; p.W530*; p.W738*; p.W650*	3	99	stop gain					587780057		0	2
7	6094300	Exonic	EIF2AK1	p.E52K		85	missense	Damaging	Benign					0	2
7	11501732	Exonic	THSD7A	p.I803V		99	missense	Tolerated	Possibly Damaging			139941041		0	2
7	16714162	ncRNA; Exonic	BZW2	p.R62C		99	missense	Damaging	Probably Damaging					0	2
7	21627727	Exonic	DNAH11	p.E586*		99	stop gain							0	2
7	23682628	Exonic	CCDC126	p.Y106C		99	missense		Probably Damaging			74548833		0	2
7	27147982	Exonic	HOXA3	p.P295R		99	missense	Tolerated	Possibly Damaging					0	2
7	30876316	ncRNA; Exonic	INMT-MINDY4; MINDY4	p.S392L		99	missense	Tolerated	Benign			187366942		0	2
7	44104819	Exonic	PGAM2	p.A104T	1	99	missense	Damaging	Possibly Damaging			150570281		0	2
7	44178576	Exonic	MYL7	p.I158V		99	missense	Tolerated	Benign			150622990		0	2
7	44247783	Exonic	YKT6	p.T149P		99	missense	Damaging	Probably Damaging					0	2
7	48315552	Exonic	ABCA13	p.I2097V		99	missense	Tolerated	Benign			146533514		0	2
7	55980378	Exonic	ZNF713	p.E17Q	1	99	missense	Tolerated				367619077		0	2
7	57188340	Exonic	ZNF479	p.R261K	1	30	missense	Tolerated	Benign			186421110		0	2
7	76069926	Exonic	ZP3	p.H302R; p.H353R		99	missense	Damaging	Benign			531739153		0	2
7	77006694	Exonic	GSAP	p.S197F		49	missense	Damaging	Probably Damaging			777282691		0	2
7	97862245	Exonic	TECPR1	p.T571M		99	missense	Tolerated	Benign			373278975		0	2
7	99144938	Exonic	FAM200A	p.N365Y		99	missense	Damaging	Benign					0	2
7	100027832	Promoter; Exonic; Intronic	ZCWPW1; MEPCE	p.A64G	12	99	missense		Benign	Promoter Loss; ENCODE TFBS	POLR2A; Myf			0	2
7	100550918	Exonic	MUC3A	p.N2337S		99	missense	Tolerated				77308187		0	2
7	100551222	Exonic	MUC3A	p.E2438D		99	missense	Tolerated				75720145		0	2
7	100551235	Exonic	MUC3A	p.L2443F		99	missense	Tolerated				73163756		0	2
7	100551239	Exonic	MUC3A	p.S2444T		99	missense	Tolerated				76539110		0	2
7	100551293	Exonic	MUC3A	p.H2462P		99	missense	Tolerated				74183623		0	2
7	100551331	Exonic	MUC3A	p.V2475L		99	missense	Tolerated				77979106		0	2
7	100551332	Exonic	MUC3A	p.V2475A		99	missense	Tolerated				77022449		0	2
7	100551334	Exonic	MUC3A	p.T2476S		99	missense	Tolerated				76311216		0	2
7	100552714	Exonic	MUC3A	p.R2936C		99	missense	Tolerated				35212402		0	2
7	100675055	ncRNA; Exonic	MUC17	p.E120*		99	stop gain							0	2
7	102105207	Promoter; Exonic	LRWD1; ALKBH4	p.C26S	90	99	missense	Damaging	Probably Damaging	Promoter Loss; ENCODE TFBS	ELK4; YY1; TFAP2A; POLR2A; Tal1::Gata1; NRF1; ZBTB7A; ATF3; TAF1	143763401		0	2
7	105111288	Exonic	PUS7	p.K415N; p.K421N		99	missense	Tolerated	Probably Damaging					0	2
7	113518262	Exonic	PPP1R3A	p.G962D		99	missense	Tolerated	Benign			148408134		0	2
7	113519381	Exonic	PPP1R3A	p.L589*		99	stop gain							0	2
7	116146063	Exonic	CAV2	p.L43P; p.S63S; p.L113P; p.L126P		99	missense; synonymous	Damaging	Probably Damaging					0	2
7	117188750	Exonic	CFTR	p.S422F	4	61	missense		Benign			201880593		0	2
7	122342699	Intronic; Exonic	CADPS2; RNF148	p.A36T		99	missense	Tolerated	Benign					0	2
7	128587374	Exonic; Intronic	IRF5	p.R175Q; p.R191Q	1	99	missense	Tolerated				113806178		0	2
7	129104473	Exonic	STRIP2	p.M557K		99	missense	Damaging	Possibly Damaging					0	2
7	130038845	ncRNA; Exonic	CEP41	p.S337P; p.S265P; p.S249P	3	99	missense	Tolerated	Benign			147444165		0	2
7	132937871	Exonic	EXOC4	p.A5G	86	99	missense		Benign	ENCODE TFBS	TBP; NFYA; NFYB; GTF2B; TCF12; PAX5; FOS; POU2F2; CHD2; GTF2F1; NFKB1; YY1; ELF1; POLR2A; HEY1; SIN3A; IRF1; RFX5; MAFF; E2F1; TAF7; MAFK; E2F4; TAF1	145271795		0	2
7	140107616	Exonic	RAB19	p.R57H	1	99	missense	Damaging	Benign			373562675		0	2
7	141619253	Exonic	OR9A4	p.F194fs*75		99	frameshift					781852381	4		2
7	148769343	Exonic	ZNF786	p.P174L		99	missense	Tolerated	Benign			200696057		0	2
7	149477126	Exonic	SSPO	p.R435W		99	missense		Benign			376652882		0	2
7	151945184	Exonic	KMT2C	p.A779T		94	missense		Benign			62478319		0	2
7	155473502	Exonic	RBM33	p.T156I		99	missense	Damaging	Benign			905937433		0	2
7	158621883	Exonic	ESYT2	p.S124I	32	99	missense	Tolerated	Benign	ENCODE TFBS	POLR2A; TFAP2A; HMGN3	202087832		0	2
7	158677277	Exonic	WDR60	p.G301V		99	missense	Damaging	Benign			140596100		0	2
8	8750330	Exonic	MFHAS1	p.E80G		99	missense		Benign			145797270		0	2
8	10466054	Exonic	RP1L1	p.E1852Q		99	missense	Tolerated	Benign			116153958		0	2
8	10467637	Exonic	RP1L1	p.E1324G	1	99	missense	Tolerated	Benign			4240659		0	2
8	10470232	Exonic	RP1L1	p.T459N		99	missense	Tolerated	Benign			762528365		0	2
8	11666247	Promoter; Exonic; Intronic	FDFT1	p.H74P	1	99	missense			Promoter Loss; ENCODE TFBS	ZEB1; Klf4	79689996		0	2
8	17613045	Exonic	MTUS1	p.S91T		99	missense		Benign			61742544		0	2
8	22067158	ncRNA; Exonic	BMP1	p.D926N		99	missense	Tolerated	Possibly Damaging			777614693		0	2
8	24193025	Exonic; ncRNA	ADAM28	p.G480C		99	missense	Damaging	Probably Damaging					0	2
8	27649561	Exonic	ESCO2	p.I449V		99	missense	Tolerated	Benign			371574054		0	2
8	30744763	ncRNA; Exonic	TEX15	p.S19I		99	missense							0	2
8	30938570	Exonic	WRN	p.E343K	1	99	missense	Tolerated	Benign			11574222		0	2
8	38258455	Exonic	LETM2	p.D195N; p.D242N; p.D290N; p.D243N; p.D87N		99	missense	Tolerated				144972979		0	2
8	38274851	Exonic	FGFR1	p.N455H; p.N536H; p.N546H; p.N457H; p.N544H; p.N577H		99	missense	Damaging	Probably Damaging					0	2
8	64098815	Exonic	YTHDF3	p.Q31H; p.Q85H; p.Q82H		99	missense	Tolerated	Benign					0	2
8	67546903	Exonic	VCPIP1	p.G1165_T1167del		99	in-frame					574506667			2
8	68066364	Exonic	CSPP1	p.R395H; p.R740H	1	99	missense	Damaging	Probably Damaging			769971911		0	2
8	68139835	Splice Site	ARFGEF1			99				Splice Site Loss				0	2
8	69028136	Exonic	PREX2	p.H1099Y		99	missense	Damaging	Probably Damaging					0	2
8	70585371	Exonic; 3'UTR	SLCO5A1	p.I760M; p.I705M		99	missense	Damaging	Possibly Damaging			753311659		0	2
8	77896206	Exonic	PEX2	p.Y70C	1	99	missense		Probably Damaging			35689779		0	2
8	87060876	Exonic	PSKH2	p.A325S		99	missense	Tolerated	Benign			148792607		0	2
8	87242291	Exonic	SLC7A13	p.I72M		99	missense	Damaging	Possibly Damaging			149833283		0	2
8	95411776	Exonic	RAD54B	p.R415H; p.R231H	1	99	missense	Damaging	Probably Damaging			562637094		0	2
8	104342134	Exonic; ncRNA	FZD6	p.R598T; p.R566T; p.R293T		99	missense	Tolerated	Benign					0	2
8	105393468	Exonic	DPYS	p.E507fs		99	frameshift					538231044			2
8	113516199	Exonic	CSMD3	p.I1531L; p.I1635L; p.I1595L		59	missense	Tolerated	Benign					0	2
8	113599375	Exonic	CSMD3	p.Y1165D; p.Y1269D; p.Y1229D		99	missense	Damaging	Probably Damaging					0	2
8	124982294	Exonic	FER1L6	p.I135T		99	missense	Tolerated	Benign			114920664		0	2
8	140744260	Exonic	TRAPPC9	p.V1081I; p.V1179I; p.V1072I	1	99	missense	Tolerated	Benign			141067069		0	2
8	144773306	Exonic; 5'UTR; ncRNA	ZNF707	p.P27T		99	missense	Damaging	Benign					0	2
8	146171574	Exonic	ZNF16	p.R7C		99	missense		Benign			80203625		0	2
9	4576749	Exonic	SLC1A1	p.Q393H		99	missense	Tolerated	Possibly Damaging					0	2
9	8486142	Exonic; Intronic	PTPRD	p.V892A	8	99	missense	Tolerated	Benign			151005956		0	2
9	16436375	Exonic	BNC2	p.P511L; p.P564L; p.P606L		99	missense	Tolerated	Benign			116528562		0	2
9	19058909	Exonic	HAUS6	p.E619V; p.E584V		99	missense	Damaging	Possibly Damaging					0	2
9	26978168	Exonic	IFT74	p.I55L		99	missense	Tolerated	Benign			62542664		0	2
9	33797828	Exonic	PRSS3	p.R68C; p.R82C; p.R125C; p.R61C	2	55	missense		Possibly Damaging			143209949		0	2
9	35382353	Splice Site	UNC13B			99				Splice Site Loss				0	2
9	35717217	Exonic	TLN1	p.A795V	1	99	missense	Tolerated	Benign					0	2
9	35906601	Exonic	HRCT1	p.P106H	2	55	missense	Tolerated	Benign			112212538		0	2
9	37745690	Exonic	FRMPD1	p.V1221I	3	99	missense	Tolerated	Benign			200892375		0	2
9	74349902	5'UTR; Intronic; Exonic	TMEM2	p.L405F	2	51	missense	Tolerated	Benign					0	2
9	79853072	Exonic	VPS13A	p.I584V		99	missense	Tolerated	Benign			144871320		0	2
9	90255748	Exonic	DAPK1	p.H272Y	2	99	missense	Damaging	Probably Damaging					0	2
9	95237030	Intronic; Exonic	CENPP; ASPN	p.D50dup	2	99	in-frame					879047429	12		2
9	96015357	Exonic	WNK2	p.T676M		99	missense	Tolerated	Benign			200647566		0	2
9	100075520	Exonic; ncRNA	CCDC180; LOC100499484-C9ORF174	p.P162S		99	missense	Tolerated	Possibly Damaging			376923737		0	2
9	111625242	Exonic	ACTL7A	p.G214S		99	missense	Damaging	Probably Damaging			41278347		0	2
9	112900363	Exonic	PALM2-AKAP2; AKAP2	p.G847S; p.G616S; p.G705S		99	missense	Tolerated	Benign			137889332		0	2
9	113166778	Exonic	SVEP1	p.K3165N		99	missense		Benign			201059482		0	2
9	115013295	Exonic	PTBP3	p.N267T; p.N270T; p.N172T; p.N273T; p.N239T		99	missense	Damaging	Possibly Damaging			776772010		0	2
9	125133480	Exonic; 5'UTR	PTGS1	p.W8S	3	99	missense	Tolerated	Benign	ENCODE TFBS	POLR2A	142176470		0	2
9	130889924	Intronic; Promoter; Exonic	PTGES2; PTGES2-AS1	p.R25G	20	53	missense		Benign	Promoter Loss; ENCODE TFBS	POLR2A; Klf4			0	2
9	134504534	Exonic	RAPGEF1	p.A283V; p.A266V; p.A284V	3	99	missense	Damaging	Probably Damaging					0	2
9	136641186	Exonic	VAV2	p.P661L; p.P651L		99	missense	Damaging	Benign			145700399		0	2
9	137698068	Exonic	COL5A1	p.A1098T		99	missense	Tolerated	Probably Damaging			772521985		0	2
9	139726277	Exonic	RABL6	p.P188L		99	missense	Tolerated	Probably Damaging			372307571		0	2
9	140146575	Exonic	STPG3	p.H131Y		99	missense		Benign					0	2
10	11797451	Exonic	ECHDC3	p.M145I		99	missense		Possibly Damaging			148878756		0	2
10	11805473	Exonic	ECHDC3	p.R281Q	1	99	missense		Benign			111542060		0	2
10	30318388	Exonic	KIAA1462	p.R92P; p.R230P		99	missense	Tolerated	Benign			116709843		0	2
10	30318440	Exonic	KIAA1462	p.P213S; p.P75S		99	missense	Tolerated	Benign			765165939		0	2
10	30638200	Exonic	MTPAP	p.A2G	38	92	missense		Probably Damaging	ENCODE TFBS	YY1; ELF1; POLR2A; E2F1; NRF1; NR2C2; NFKB1; TAF1			0	2
10	31784723	Exonic; Intronic; 5'UTR	ZEB1	p.I26fs*15; p.I77fs*15; p.I93fs*15; p.I79fs*15; p.I80fs*15; p.I76fs*15; p.I94fs*15		99	frameshift						3		2
10	44873234	Exonic; Intronic; 3'UTR	CXCL12	p.P129L		99	missense					188984713		0	2
10	45486414	Exonic	RASSF4	p.D235G		99	missense	Tolerated	Benign			146292935		0	2
10	50083171	Exonic	WDFY4	p.N2329I		99	missense		Benign					0	2
10	50678261	Exonic	ERCC6	p.D1249N	1	99	missense	Damaging	Probably Damaging			114234514		0	2
10	51027411	Exonic; ncRNA	PARG	p.H887P; p.H969P; p.H555P; p.H861P		99	missense		Benign			73312644		0	2
10	56077043	Exonic	PCDH15	p.E251D; p.E293D; p.E288D; p.E266D		99	missense	Damaging	Probably Damaging					0	2
10	64403692	Intronic; Exonic	ZNF365	p.A3P		99	missense		Benign			148490600		0	2
10	69676297	Exonic	SIRT1	p.I428V; p.I436V; p.I731V	1	99	missense	Tolerated	Benign			35224060		0	2
10	72289813	Exonic	PALD1	p.D153Y		99	missense	Damaging	Possibly Damaging					0	2
10	75551723	Exonic	ZSWIM8	p.R476W		99	missense	Damaging	Possibly Damaging					0	2
10	77161087	Promoter; Exonic; ncRNA	ZNF503; ZNF503-AS2	p.A31P		99	missense	Tolerated	Possibly Damaging			548026488		0	2
10	79613290	Exonic	DLG5	p.L229P		99	missense		Probably Damaging			758021166		0	2
10	86185507	Exonic	CCSER2	p.R3C; p.R576C	1	99	missense	Damaging	Probably Damaging			149112423		0	2
10	91497440	Exonic	KIF20B	p.H908Y; p.H948Y		99	missense	Damaging	Benign			150024761		0	2
10	96084122	Exonic	PLCE1	p.K1865R; p.K2157R; p.K2173R	3	99	missense	Tolerated	Probably Damaging			111929795		0	2
10	98807448	Exonic	SLIT1	p.L545V		99	missense	Damaging	Benign	Splice Site Loss				0	2
10	99190255	Exonic	PGAM1	p.L87F; p.L72F		23	missense	Damaging	Probably Damaging			149578283		0	2
10	101594248	Exonic	ABCC2	p.T1124A		99	missense		Benign			775953981		0	2
10	105205269	Exonic	PDCD11	p.E1860A		99	missense	Tolerated	Benign			749309512		0	2
10	115904365	ncRNA; Exonic	CCDC186	p.T371R		58	missense	Tolerated	Benign					0	2
10	116056985	Intronic; Exonic	AFAP1L2	p.S820R; p.S767R		99	missense	Damaging	Benign	Splice Site Loss		142855253		0	2
10	118893874	Intronic; Exonic	VAX1	p.L217P		99	missense	Tolerated	Possibly Damaging					0	2
10	120825009	Exonic	EIF3A	p.L342V		99	missense	Tolerated	Probably Damaging					0	2
10	126691552	Exonic	CTBP2	p.D112A; p.D652A		70	missense	Damaging	Possibly Damaging			796433756		0	2
10	126691575	Exonic	CTBP2	p.I644M; p.I104M	1	99	missense	Tolerated	Possibly Damaging			112239066		0	2
10	126691577	Exonic	CTBP2	p.I104V; p.I644V	1	99	missense	Tolerated	Benign			112508291		0	2
10	126691579	Exonic	CTBP2	p.R103Q; p.R643Q	2	99	missense	Tolerated	Possibly Damaging			760489730		0	2
10	126691605	Exonic	CTBP2	p.K94N; p.K634N	4	99	missense	Tolerated	Possibly Damaging			201760950		0	2
10	126691631	Exonic	CTBP2	p.T86S; p.T626S	6	99	missense	Tolerated	Benign			3198936		0	2
10	126691634	Exonic	CTBP2	p.I625F; p.I85F	2	99	missense	Tolerated	Possibly Damaging			75794788		0	2
10	126691660	Exonic	CTBP2	p.A616V; p.A76V	1	99	missense	Damaging	Possibly Damaging			3198935		0	2
10	126691926	Exonic	CTBP2	p.T605M; p.T65M	4	99	missense	Damaging	Possibly Damaging			768573864		0	2
10	126691937	Exonic	CTBP2	p.D61E; p.D601E	2	99	missense	Damaging	Benign			1058301		0	2
10	126691951	Exonic	CTBP2	p.V57fs*17; p.V597fs*17		99	frameshift								2
10	126691979	Exonic	CTBP2	p.E587D; p.E47D	4	99	missense	Tolerated	Benign			74705267		0	2
10	126692017	Exonic	CTBP2	p.L575V; p.L35V		99	missense	Tolerated	Possibly Damaging			3198920		0	2
10	126692019	Exonic	CTBP2	p.P34L; p.P574L	2	99	missense	Damaging	Probably Damaging			796256730		0	2
10	126692029	Exonic	CTBP2	p.H571N; p.H31N		49	missense	Tolerated	Benign			796388243		0	2
10	126692035	Exonic	CTBP2	p.P29T; p.P569T		51	missense	Damaging	Possibly Damaging					0	2
10	126692037	Exonic	CTBP2	p.G568V; p.G28V		51	missense	Tolerated	Benign			368195398		0	2
10	126692039	Exonic	CTBP2	p.N567K; p.N27K		54	missense	Tolerated	Benign			797010536		0	2
10	128076689	Exonic	ADAM12	p.S9Y		9	missense	Damaging	Benign					0	2
10	135077251	Intronic; Exonic	ADAM8	p.R724H; p.A780T		99	missense	Tolerated	Benign			61733287		0	2
10	135106570	ncRNA; Exonic	TUBGCP2	p.R333C; p.R203C; p.R361C		45	missense	Tolerated	Probably Damaging			34832477		0	2
10	135438674	Exonic	FRG2/FRG2B	p.D255fs*13		99	frameshift								2
11	1016800	Exonic	MUC6	p.P2001S		91	missense	Tolerated	Benign			199626069		0	2
11	1016802	Exonic	MUC6	p.H2000L		51	missense	Tolerated	Benign			77342817		0	2
11	1017036	Exonic	MUC6	p.T1922I	2	99	missense	Tolerated	Benign			75538227		0	2
11	1017041	Exonic	MUC6	p.Y1920*	3	99	stop gain					75482640		0	2
11	1017042	Exonic	MUC6	p.Y1920S	2	99	missense	Activating	Benign			80049949		0	2
11	1017162	Exonic	MUC6	p.P1880L		59	missense	Tolerated	Benign			764825643		0	2
11	1017277	Exonic	MUC6	p.S1842P	1	89	missense	Tolerated	Benign			111373859		0	2
11	1017529	Exonic	MUC6	p.H1758Y		99	missense	Tolerated	Probably Damaging			200644196		0	2
11	1017573	Exonic	MUC6	p.A1743G	2	99	missense	Damaging	Possibly Damaging			796934918		0	2
11	1017591	Exonic	MUC6	p.R1737P		99	missense	Tolerated	Benign			200995870		0	2
11	1017592	Exonic	MUC6	p.R1737G	3	99	missense	Tolerated	Benign			773903463		0	2
11	1017597	Exonic	MUC6	p.Q1735P	2	99	missense	Tolerated	Possibly Damaging			201198887		0	2
11	1017979	Exonic	MUC6	p.P1608S		99	missense	Tolerated	Benign			754539579		0	2
11	1018069	Exonic	MUC6	p.P1578S		87	missense	Tolerated	Benign			10736904		0	2
11	1018090	Exonic	MUC6	p.P1571T	2	99	missense	Activating	Benign			201615772		0	2
11	1018093	Exonic	MUC6	p.P1570T	1	74	missense	Tolerated	Benign			796325551		0	2
11	1093186	Exonic	MUC2	p.G4141S		53	missense							0	2
11	1093324	Exonic	MUC2	p.G4187S		54	missense					201143282		0	2
11	1162269	Exonic	MUC5AC	p.A593G		99	missense	Tolerated						0	2
11	1212854	Exonic	MUC5AC	p.T4495S		99	missense	Tolerated				796954391		0	2
11	1212858	Exonic	MUC5AC	p.S4496R		99	missense	Tolerated				74811639		0	2
11	1212871	Exonic	MUC5AC	p.S4501P		99	missense	Tolerated				75826663		0	2
11	1212878	Exonic	MUC5AC	p.A4503G		76	missense	Tolerated				796683904		0	2
11	1212902	Exonic	MUC5AC	p.T4511S		99	missense	Tolerated				200292517		0	2
11	1212914	Exonic	MUC5AC	p.P4515R		99	missense	Tolerated				34951419		0	2
11	1212925	Exonic	MUC5AC	p.T4519A		99	missense	Tolerated				35295676		0	2
11	1212938	Exonic	MUC5AC	p.S4523F		99	missense	Damaging				34200684		0	2
11	1212970	Exonic	MUC5AC	p.T4534P		49	missense	Tolerated				764948166		0	2
11	1212980	Exonic	MUC5AC	p.T4537K		90	missense	Tolerated				76924487		0	2
11	1212998	Exonic	MUC5AC	p.T4543N		99	missense	Tolerated				780380057		0	2
11	1213031	Exonic	MUC5AC	p.T4554I		99	missense	Tolerated				796372790		0	2
11	1213052	Exonic	MUC5AC	p.T4561I		99	missense	Damaging						0	2
11	1213349	Exonic	MUC5AC	p.S4660N		99	missense	Tolerated				74188129		0	2
11	1262638	Exonic	MUC5B	p.T1510A		99	missense							0	2
11	1651453	Exonic	KRTAP5-3/KRTAP5-5	p.G128A	2	6	missense	Tolerated	Benign			200864103		0	2
11	5172802	Exonic	OR52A1	p.R266S		99	missense	Damaging	Probably Damaging					0	2
11	5799035	Exonic	OR52N5	p.T277K		99	missense	Tolerated	Benign					0	2
11	6643753	Exonic	DCHS1	p.R3052C		99	missense	Damaging	Probably Damaging			530903190		0	2
11	7981766	Exonic	NLRP10	p.R465C		99	missense	Tolerated	Benign			772428914		0	2
11	9715721	Exonic	SWAP70	p.L43P		99	missense	Damaging	Probably Damaging					0	2
11	18195173	Exonic	MRGPRX4	p.V124I		99	missense	Tolerated	Benign			61733597		0	2
11	18787394	Exonic; 5'UTR	PTPN5	p.E19D		99	missense		Benign			140963860		0	2
11	28135086	Exonic	METTL15	p.A69T		59	missense	Tolerated	Benign			150513835		0	2
11	30925128	Exonic	DCDC1	p.W578R; p.W1090R		99	missense							0	2
11	31823273	Exonic; 5'UTR	PAX6	p.S65P; p.S79P		99	missense	Damaging	Probably Damaging					0	2
11	45937294	Exonic	PEX16	p.V107M		99	missense		Benign			17856002		0	2
11	55927052	Exonic	OR8K5	p.V248M		99	missense	Damaging	Probably Damaging			370002672		0	2
11	55999710	Exonic	OR5T2	p.T318A		99	missense	Damaging	Benign					0	2
11	58034736	Exonic	OR10W1	p.A199S		99	missense	Tolerated	Benign					0	2
11	60617465	Exonic	CCDC86	p.R314Q		99	missense	Damaging	Probably Damaging			140538227		0	2
11	61511081	Exonic	DAGLA	p.A750V		99	missense	Tolerated	Benign			144674730		0	2
11	61959651	Exonic	SCGB1D1	p.M60T		99	missense	Damaging	Possibly Damaging					0	2
11	62285664	Intronic; Exonic	AHNAK	p.P5409S		99	missense	Damaging	Possibly Damaging			111966997		0	2
11	62300280	Intronic; Exonic	AHNAK	p.K537Q		99	missense		Probably Damaging			111578362		0	2
11	63978253	Exonic	FERMT3	p.R111C	2	99	missense	Damaging	Benign			140328152		0	2
11	63979169	Exonic	FERMT3	p.A246T		99	missense	Tolerated	Benign			150869428		0	2
11	64367300	Exonic	SLC22A12	p.T300M; p.T374M; p.T187M; p.T408M		99	missense	Damaging	Benign			146048999		0	2
11	64402743	Exonic	NRXN2	p.I149I; p.I1155I; p.I1195I	1	53	synonymous			Splice Site Loss		148368187		0	2
11	65144048	Exonic	SLC25A45	p.G209R; p.G171R; p.G233R; p.G191R		99	missense					145807288		0	2
11	65547215	Exonic	AP5B1	p.G250E	2	99	missense					543061484		0	2
11	66029357	Exonic; Intronic	KLC2	p.Q125K		99	missense	Tolerated	Probably Damaging					0	2
11	66241211	Exonic; ncRNA	LOC101928069; PELI3	p.R195*; p.R156*; p.R219*; p.R112*		99	stop gain							0	2
11	67132758	Exonic	CLCF1	p.S176T; p.S166T		99	missense		Benign					0	2
11	71238675	Exonic	KRTAP5-7	p.S110C		99	missense	Tolerated	Benign			200832929		0	2
11	71276739	Exonic	KRTAP5-10	p.G36R		58	missense	Tolerated	Possibly Damaging			199773487		0	2
11	73073588	Exonic	ARHGEF17	p.P1602L		99	missense	Tolerated	Benign			181644871		0	2
11	78780949	Exonic	TENM4	p.R14Q		99	missense	Tolerated	Benign			58537389		0	2
11	86519072	Exonic	PRSS23	p.Q178H; p.Q129H; p.Q210H		99	missense	Damaging						0	2
11	89768591	Exonic	TRIM49/TRIM49C	p.K71R		30	missense	Tolerated				745546443		0	2
11	92895879	Exonic	SLC36A4	p.D209Y; p.D344Y		99	missense	Damaging	Possibly Damaging			76610702		0	2
11	93430500	Exonic	CEP295	p.Q808E		99	missense	Tolerated	Benign			149663993		0	2
11	93469908	ncRNA; Promoter; Exonic	SNORA40; TAF1D	p.D215E		81	missense	Tolerated	Benign	Promoter Loss	GATA2; ETS1	112933843		0	2
11	93472406	ncRNA; Exonic	TAF1D	p.R22Q		99	missense	Tolerated	Benign			111982745		0	2
11	94300709	Exonic	PIWIL4	p.A9P	1	99	missense	Damaging	Probably Damaging	ENCODE TFBS	POLR2A	140949565		0	2
11	102565779	Exonic	MMP27	p.I318L		69	missense	Damaging	Possibly Damaging			149655714		0	2
11	102592488	Exonic	MMP8	p.R95Q; p.R118Q		36	missense	Tolerated	Benign			76594083		0	2
11	102662185	Exonic	MMP1	p.G359R; p.G293R		69	missense	Damaging	Possibly Damaging			376000351		0	2
11	106888714	Exonic	GUCY1A2	p.P23L		99	missense		Probably Damaging					0	2
11	118344824	Exonic	KMT2A	p.E984*		87	stop gain							0	2
11	118656770	Exonic	DDX6	p.T64N		36	missense	Tolerated	Benign			116239239		0	2
11	130343306	Exonic	ADAMTS15	p.P815S		99	missense	Tolerated	Benign			147148311		0	2
12	6120876	Exonic	VWF	p.V1917fs*7		99	frameshift						3		2
12	6128269	Exonic	VWF	p.V1439M	4	99	missense		Benign			150077670		0	2
12	7045892	Exonic	ATN1	p.Q501_Q502del	1	57	in-frame						15		2
12	8630003	Exonic	CLEC6A	p.D191E; p.D161E		99	missense	Damaging	Probably Damaging			763490309		0	2
12	8759543	Exonic	AICDA	p.R25H		99	missense	Tolerated	Benign			61730095		0	2
12	9090522	Exonic	PHC1	p.G909E		99	missense	Tolerated	Probably Damaging			141256799		0	2
12	11420878	Exonic	PRB3	p.Q102P		99	missense	Activating	Benign			879049259		0	2
12	11461549	Intronic; Exonic	PRB4	p.P123R	1	99	missense	Tolerated	Benign			11054243		0	2
12	14796521	Exonic	GUCY2C	p.L639fs*52		99	frameshift					775449165	4		2
12	16516920	Exonic; ncRNA; Intronic; 3'UTR	MGST1	p.Y138C		99	missense	Tolerated	Benign			756065570		0	2
12	21175868	Exonic	SLCO1B7	p.V142A		99	missense	Tolerated	Benign			191132880		0	2
12	27835318	Splice Site	PPFIBP1			99				Splice Site Loss				0	2
12	29644127	Splice Site	OVCH1			99				Splice Site Loss		373548428		0	2
12	29648367	Exonic	OVCH1	p.V102A	1	99	missense	Damaging	Benign			111993736		0	2
12	32491752	Intronic; Exonic	BICD1	p.R868H		99	missense		Benign			111567892		0	2
12	38714490	Intronic; Exonic	ALG10B	p.S302fs*9		48	frameshift					201093782	7		2
12	49087537	Exonic; 3'UTR	CCNT1	p.H487R		99	missense	Tolerated	Benign					0	2
[truncated: 446 more rows]

## Sheet: SK-N-DZ
Chromosome	Position	Gene Region	Gene Symbol	Protein Variant	Variant Findings	Sample Genotype Quality	Translation Impact	SIFT Function Prediction	PolyPhen-2 Function Prediction	Regulatory Site	Regulator	dbSNP ID	Custom: RPA	Custom: Dels	Custom: AN
[truncated: 732 more rows]

[truncated: 1 more sheets: SK-N-SH]
